# Supplementary material for: Gene regulatory network structure informs the distribution of perturbation effects
Source: bioRxiv. 2024 Oct 22:2024.07.04.602130. Originally published 2024 Jul 5. Preprint. [Version 2] doi: 10.1101/2024.07.04.602130 (PMC11245109; doi:10.1101/2024.07.04.602130)
Supplement: Supplement 1 [file media-1.csv]

grn_id	n	r	k	w	delta_in	delta_out	tg_ks0	ko_ks0
678	2000	4	10	900	100	3	3.1065355664938074e-12	6.954396841205175e-13
618	2000	4	10	900	10	3	1.2552813843437405e-10	1.8726769975097555e-15
647	2000	4	10	400	30	3	7.86931712571434e-16	2.3175184601883943e-14
677	2000	4	10	400	100	3	2.302696135310386e-21	1.5048143441225778e-12
1014	2000	8	50	900	30	1	1.5024571361034179e-21	9.660702537088811e-14
170	2000	2	50	9	30	3	7.220064544263393e-28	4.386680647102559e-11
701	2000	4	5	400	300	3	1.0715954214839458e-25	3.73457145240952e-12
1128	2000	8	10	900	30	3	1.7151997321555628e-23	1.8848542617464425e-13
617	2000	4	10	400	10	3	1.8537568509228432e-20	1.367566314180261e-15
642	2000	4	5	900	30	3	6.806408597049112e-21	1.0826254392071686e-15
280	2000	2	5	90	30	10	1.519798702672876e-22	1.5432121022213095e-15
1188	2000	8	10	900	300	3	9.510308813312472e-25	6.184009671071408e-14
165	2000	2	10	40	30	3	2.964218790053378e-24	1.5644144087424385e-14
671	2000	4	5	400	100	3	1.9891819511265618e-16	4.2542134022331696e-19
339	2000	2	5	40	300	10	5.7815542264980206e-33	6.358243203017048e-11
641	2000	4	5	400	30	3	1.0286896138192346e-22	1.2807996796938042e-17
345	2000	2	10	40	300	10	2.0511090728771543e-34	4.386680647102559e-11
653	2000	4	50	400	30	3	3.170537358407804e-26	3.500128721892191e-16
702	2000	4	5	900	300	3	2.799743440623862e-27	7.980449258862288e-16
708	2000	4	10	900	300	3	3.28427738753882e-27	4.206589210415314e-16
612	2000	4	5	900	10	3	1.2215745970636028e-26	3.7834380853756113e-17
719	2000	4	100	400	300	3	2.1914477189965775e-29	5.282077376566314e-16
623	2000	4	50	400	10	3	1.657403222565399e-35	6.984403218790567e-13
315	2000	2	10	40	100	10	2.7589136647322485e-40	2.849867393337814e-11
190	2000	2	5	90	100	3	7.167757918608925e-18	8.091488289404294e-26
159	2000	2	5	40	30	3	3.656843436388649e-19	1.223537756676141e-25
334	2000	2	1	90	300	10	7.28528642463571e-43	1.4917956330166603e-11
320	2000	2	50	9	100	10	2.7758518322208835e-43	2.562462968723093e-11
207	2000	2	100	40	100	3	2.1365856869824623e-34	9.231589683015754e-16
1080	2000	8	100	900	300	1	2.973954076113689e-26	4.2556611169300065e-21
184	2000	2	1	90	100	3	5.29751609247495e-29	2.7192954386269686e-19
296	2000	2	100	9	30	10	4.1306857959918686e-46	6.358243203017048e-11
160	2000	2	5	90	30	3	9.80934019196249e-24	1.0483135041530851e-23
129	2000	2	5	40	10	3	9.101177297180952e-25	7.469244539438287e-23
9	2000	2	5	40	10	1	9.126672112670657e-10	6.2114482185041284e-34
689	2000	4	100	400	100	3	1.972938280314992e-39	4.870260542569894e-14
135	2000	2	10	40	10	3	1.2265664166220357e-28	1.497854432758001e-20
503	2000	4	50	400	10	1	7.042124555308168e-22	1.8307946128400914e-27
153	2000	2	1	40	30	3	3.54564068294958e-30	4.4916377135342015e-20
557	2000	4	10	400	100	1	4.739057342308766e-09	2.536884236697377e-35
256	2000	2	10	90	10	10	2.11378281098999e-23	8.476708998134186e-27
309	2000	2	5	40	100	10	3.894536482830189e-51	1.0777041778461768e-10
1158	2000	8	10	900	100	3	4.286934949047441e-32	7.469264640213667e-20
307	2000	2	5	1	100	10	7.649449016900687e-50	1.9541787993568463e-11
249	2000	2	5	40	10	10	6.713183765426449e-46	3.7707123649818915e-13
1674	2000	16	50	900	300	3	1.077054456991241e-42	9.519468750080377e-15
1194	2000	8	50	900	300	3	1.944420607719952e-30	6.773450891179129e-22
1187	2000	8	10	400	300	3	1.1551840634670592e-29	2.2881934841529194e-22
310	2000	2	5	90	100	10	1.2944846622644153e-24	3.6319223718052e-27
683	2000	4	50	400	100	3	2.54971889839037e-38	1.191092254275397e-16
712	2000	4	50	90	300	3	1.092387651078169e-46	2.814756562257891e-13
659	2000	4	100	400	30	3	1.4917191914212192e-33	2.0939229324775585e-19
356	2000	2	100	9	300	10	3.997651055973645e-52	3.72933528124281e-11
336	2000	2	1	900	300	10	4.0657608585381303e-50	6.5137130590845004e-12
648	2000	4	10	900	30	3	8.752347754200126e-24	5.303452299875712e-29
344	2000	2	10	9	300	10	4.0657608585381303e-50	3.727710409111922e-12
430	2000	2	5	90	100	30	8.676324352422903e-30	1.3327535180510695e-23
350	2000	2	50	9	300	10	3.3204246578613706e-53	1.656925004820019e-11
672	2000	4	5	900	100	3	1.4737246367635707e-28	6.663165037464334e-25
337	2000	2	5	1	300	10	2.3243914766903535e-48	2.353566703135421e-13
284	2000	2	10	9	30	10	4.7066217003658534e-54	1.9592599865562017e-11
1182	2000	8	5	900	300	3	2.0623057964169407e-34	5.973096939324598e-20
255	2000	2	10	40	10	10	1.136906297816314e-47	9.585695609397695e-14
1200	2000	8	100	900	300	3	2.832500950877758e-22	4.656351716521664e-33
1098	2000	8	10	900	10	3	1.0219455627173266e-38	2.1195090249147373e-18
158	2000	2	5	9	30	3	7.548831234317809e-26	8.844097868421075e-29
169	2000	2	50	1	30	3	5.895090009545841e-27	3.269894469625005e-28
279	2000	2	5	40	30	10	1.168795977836919e-56	1.9541787993568463e-11
792	2000	4	5	900	100	10	1.7745139424061113e-18	4.081729567972333e-37
321	2000	2	50	40	100	10	2.2119925176205927e-56	9.577147806800152e-12
182	2000	2	1	9	100	3	2.1104811050400778e-29	1.524792128871757e-26
166	2000	2	10	90	30	3	1.0234915548823766e-18	1.978815137485835e-37
1193	2000	8	50	400	300	3	2.2894426525742543e-48	5.2911402437197704e-15
314	2000	2	10	9	100	10	2.26707481447277e-50	3.9133733100826044e-14
349	2000	2	50	1	300	10	3.707481649951365e-57	8.591462013028764e-12
140	2000	2	50	9	10	3	1.4414887285252465e-33	5.0583404470141404e-23
313	2000	2	10	1	100	10	1.3878652163214128e-55	1.5962001770705852e-12
205	2000	2	100	1	100	3	3.409776488489045e-29	7.76035573405088e-28
466	2000	2	10	90	300	30	2.5193504521380932e-27	1.2717950738113e-29
1134	2000	8	50	900	30	3	7.725846577973211e-52	8.338308230508358e-14
1164	2000	8	50	900	100	3	7.045605365665819e-17	1.2418567416511348e-39
706	2000	4	10	90	300	3	4.699313864464535e-46	1.5647785162381414e-16
286	2000	2	10	90	30	10	3.7415305815094215e-32	5.369035164586063e-25
278	2000	2	5	9	30	10	3.420383559795019e-62	9.71816759714937e-11
248	2000	2	5	9	10	10	3.1722008390164055e-60	2.849867393337814e-11
283	2000	2	10	1	30	10	1.041990854740251e-60	3.355172178112375e-11
1133	2000	8	50	400	30	3	6.397073893511841e-54	1.1914217422587823e-13
707	2000	4	10	400	300	3	5.4749002266412196e-14	3.3874316502775676e-43
274	2000	2	1	90	30	10	9.603715824395722e-58	2.1208457653286606e-12
376	2000	2	10	90	10	30	5.773123709896884e-37	6.461251708329112e-22
260	2000	2	50	9	10	10	3.995416936256502e-47	5.920239849357819e-17
331	2000	2	1	1	300	10	9.603715824395722e-58	1.1995786195051707e-12
1163	2000	8	50	400	100	3	1.805448445319283e-61	2.693910953399907e-11
250	2000	2	5	90	10	10	8.409016274861003e-38	9.44784996140136e-22
357	2000	2	100	40	300	10	6.272152646868601e-57	3.7707123649818915e-13
351	2000	2	50	40	300	10	2.262668675505615e-29	1.2717950738113e-29
1157	2000	8	10	400	100	3	2.66803558293215e-47	2.5286941980488852e-17
316	2000	2	10	90	100	10	2.0342049095769924e-20	3.4080658425969414e-39
74	2000	2	10	9	100	1	8.197602763786638e-28	2.1735876648347433e-32
187	2000	2	5	1	100	3	4.689024000437952e-28	4.153128224291363e-32
253	2000	2	10	1	10	10	5.148568466635494e-60	2.8186134128598007e-12
277	2000	2	5	1	30	10	3.616878209242902e-64	8.283926204141527e-11
301	2000	2	1	1	100	10	7.849597664266826e-63	3.713802641250411e-11
629	2000	4	100	400	10	3	9.042592842954192e-65	5.7269223859868306e-11
1632	2000	16	5	900	100	3	4.386984248965462e-43	3.2142769771039526e-20
308	2000	2	5	9	100	10	9.245827650958291e-63	9.577147806800152e-12
332	2000	2	1	9	300	10	8.762664596827608e-61	1.1995786195051707e-12
343	2000	2	10	1	300	10	4.795924539936846e-63	1.2606300896660862e-11
142	2000	2	50	90	10	3	7.284428060081234e-48	5.533609707996843e-18
676	2000	4	10	90	100	3	3.274287392722671e-48	6.197831842561604e-18
1680	2000	16	100	900	300	3	1.9430293160980925e-36	3.353093794278257e-24
123	2000	2	1	40	10	3	6.072617016095582e-45	1.902521491918962e-19
189	2000	2	5	40	100	3	3.656843436388649e-19	1.2943777908671652e-42
822	2000	4	5	900	300	10	4.817664533636377e-43	4.2941108963077115e-21
231	2000	2	50	40	300	3	4.8656045885994394e-26	1.701153970625932e-35
977	2000	8	10	400	10	1	1.0888856232960996e-34	2.25576362480654e-26
587	2000	4	10	400	300	1	1.702843025481653e-23	4.2393757055553563e-39
224	2000	2	10	9	300	3	5.9400231701110226e-33	1.3696036227530064e-28
194	2000	2	10	9	100	3	3.54564068294958e-30	1.0269220043355128e-32
660	2000	4	100	900	30	3	7.823848734597843e-35	5.552714626670298e-27
333	2000	2	1	40	300	10	2.483853494153624e-63	2.1208457653286606e-12
295	2000	2	100	1	30	10	1.5249692558290995e-68	6.358243203017048e-11
1199	2000	8	100	400	300	3	4.510929842432659e-44	3.614728904752389e-21
327	2000	2	100	40	100	10	5.153633361101445e-65	6.5137130590845004e-12
1152	2000	8	5	900	100	3	1.1120007471352648e-34	3.9761579296265474e-28
335	2000	2	1	400	300	10	2.3164682344139682e-63	5.620824475103023e-13
767	2000	4	10	400	30	10	4.677614820914801e-25	3.638181087932795e-39
164	2000	2	10	9	30	3	2.1452012602288365e-31	8.314936994642446e-33
272	2000	2	1	9	30	10	5.388800776203821e-68	1.2606300896660862e-11
1007	2000	8	10	400	30	1	1.0233703954895255e-25	8.596252381576141e-39
1272	2000	8	5	900	100	10	1.4831977403506422e-62	1.528795009326508e-13
1638	2000	16	10	900	100	3	1.3803146834421232e-43	1.4572638024233757e-22
453	2000	2	1	40	300	30	4.142035033089246e-49	1.6522376397195336e-19
303	2000	2	1	40	100	10	1.1614842352221054e-59	3.2954844629036586e-15
768	2000	4	10	900	30	10	4.711956259168267e-19	1.3350762822544892e-47
652	2000	4	50	90	30	3	4.7066217003658534e-54	1.0920416357209609e-17
762	2000	4	5	900	30	10	8.03135300908088e-44	1.1451923645666084e-22
355	2000	2	100	1	300	10	1.1303415891551043e-67	2.1208457653286606e-12
242	2000	2	1	9	10	10	3.418591981919064e-64	2.353566703135421e-13
682	2000	4	50	90	100	3	2.8932914469155154e-57	2.2136190392320231e-16
121	2000	2	1	1	10	3	5.5505975491094224e-30	2.0614008825034162e-35
340	2000	2	5	90	300	10	2.3212798546304017e-32	2.0796499897470496e-33
459	2000	2	5	40	300	30	2.2695442696280953e-51	3.374347803302515e-19
245	2000	2	1	400	10	10	1.2515229466409974e-75	8.283926204141527e-11
465	2000	2	10	40	300	30	1.8492332706330831e-59	4.789122245881502e-16
217	2000	2	5	1	300	3	6.848256975754701e-36	1.514974875012928e-29
267	2000	2	100	40	10	10	5.1220346123000956e-58	2.220483488781516e-16
215	2000	2	1	400	300	3	5.739858483315296e-41	1.223537756676141e-25
201	2000	2	50	40	100	3	9.496245095962487e-37	1.3696036227530064e-28
458	2000	2	5	9	300	30	2.0050256483950786e-65	1.7387414174595846e-13
219	2000	2	5	40	300	3	4.282029871408757e-15	8.013459376407064e-55
338	2000	2	5	9	300	10	1.2515229466409974e-75	4.386680647102559e-11
289	2000	2	50	1	30	10	7.638420949136204e-65	6.358212946955088e-14
326	2000	2	100	9	100	10	2.483853494153624e-63	1.385676584976412e-14
265	2000	2	100	1	10	10	5.977966932436416e-71	3.1438780099549783e-12
214	2000	2	1	90	300	3	9.314399325156131e-32	3.354019242333562e-35
821	2000	4	5	400	300	10	4.6971427393477805e-34	1.1141928399841822e-32
1301	2000	8	5	400	300	10	1.5084110987101255e-61	5.061781110362786e-16
428	2000	2	5	9	100	30	1.168795977836919e-56	5.533609707996843e-18
404	2000	2	10	9	30	30	5.086216709391314e-61	2.220483488781516e-16
375	2000	2	10	40	10	30	1.8460800284789836e-60	1.5991162711136915e-16
302	2000	2	1	9	100	10	1.024861465391474e-65	2.862461578099582e-14
319	2000	2	50	1	100	10	3.3856506525209516e-79	1.073877031438082e-10
55	2000	2	100	1	30	1	3.4070691833328904e-31	6.409421783946527e-37
454	2000	2	1	90	300	30	1.3878652163214128e-55	4.811563725509946e-19
497	2000	4	10	400	10	1	1.0600818095739029e-16	8.756856679752533e-56
1032	2000	8	5	900	100	1	5.283581341820699e-16	1.6304942185391077e-56
213	2000	2	1	40	300	3	3.409776488489045e-29	2.495331995018852e-39
1140	2000	8	100	900	30	3	8.385672034984193e-60	1.6204226702948404e-17
366	2000	2	1	900	10	30	3.619806345105128e-70	2.336594431910576e-13
417	2000	2	100	40	30	30	6.563429096562596e-62	1.5991162711136915e-16
259	2000	2	50	1	10	10	6.862875013049171e-77	1.9541787993568463e-11
297	2000	2	100	40	30	10	2.723580610754706e-79	7.465703305238645e-11
1584	2000	16	50	900	10	3	1.4561951270730417e-70	2.0482294504846673e-13
394	2000	2	1	90	30	30	1.2575194755975654e-61	5.920239849357819e-17
128	2000	2	5	9	10	3	8.35441426969155e-33	3.783918283813974e-36
738	2000	4	10	900	10	10	2.164979221650729e-17	2.6296739878986768e-56
290	2000	2	50	9	30	10	6.456013890947474e-76	3.1438780099549783e-12
610	2000	4	5	90	10	3	4.930849185139147e-59	2.4061258768131665e-18
151	2000	2	1	1	30	3	7.126401343158834e-35	3.0083716099727826e-34
51	2000	2	50	40	30	1	4.016044796694354e-22	7.95543046783103e-52
475	2000	2	100	1	300	30	4.332488543847501e-70	4.70244150822843e-14
423	2000	2	1	40	100	30	1.0249612757645452e-62	7.379372524389263e-17
229	2000	2	50	1	300	3	2.223311361971935e-33	7.751713091617061e-36
285	2000	2	10	40	30	10	4.067885226468039e-42	3.085664756641023e-29
455	2000	2	1	400	300	30	3.350019057531753e-60	3.921024181869414e-18
206	2000	2	100	9	100	3	2.3344704569416182e-31	6.963493273008024e-39
1277	2000	8	10	400	100	10	8.48176599289799e-56	4.270189425995339e-20
1271	2000	8	5	400	100	10	6.899586154983826e-63	9.094408222888601e-17
304	2000	2	1	90	100	10	3.274287392722671e-48	2.9189465145080222e-24
797	2000	4	10	400	100	10	1.485841240138162e-26	8.588814480103329e-45
795	2000	4	10	40	100	10	1.3005492870382273e-74	2.512904550643661e-13
435	2000	2	10	40	100	30	8.883347188740555e-55	1.7705982958624275e-21
791	2000	4	5	400	100	10	7.737610826362514e-30	2.693429337494642e-41
305	2000	2	1	400	100	10	2.330869513067886e-83	5.7269223859868306e-11
68	2000	2	5	9	100	1	1.3921213658039823e-27	2.0460544056550298e-44
325	2000	2	100	1	100	10	4.8225680365012526e-82	3.355172178112375e-11
477	2000	2	100	40	300	30	4.101642120462748e-55	1.5690551039975469e-21
199	2000	2	50	1	100	3	9.701451427224257e-41	6.597106497111552e-32
200	2000	2	50	9	100	3	5.739858483315296e-41	1.0463604539138203e-31
427	2000	2	5	1	100	30	3.166685357245621e-66	3.078757717772063e-16
1050	2000	8	100	900	100	1	3.359972581072823e-19	3.1985067659338525e-58
1560	2000	16	100	900	300	1	2.1142439144923508e-22	4.677853290356765e-54
117	2000	2	100	40	300	1	1.5126684721284804e-19	1.1253097450475427e-57
452	2000	2	1	9	300	30	3.4875700019797026e-56	2.2868116904303503e-21
241	2000	2	1	1	10	10	9.72839846701231e-81	8.591462013028764e-12
630	2000	4	100	900	10	3	4.183024762643085e-48	3.75612141874969e-26
1278	2000	8	10	900	100	10	8.463254668625545e-46	4.69716677139528e-28
306	2000	2	1	900	100	10	4.865769714012937e-80	4.9312120843374405e-12
798	2000	4	10	900	100	10	1.1663387799077107e-15	9.100794587357055e-66
134	2000	2	10	9	10	3	1.3962194464250199e-42	1.0463604539138203e-31
519	2000	4	5	40	30	1	6.187494988494781e-29	2.533148536551023e-44
157	2000	2	5	1	30	3	4.256457181110723e-42	4.153128224291363e-32
439	2000	2	50	1	100	30	1.9724339030958496e-62	9.739911936671666e-19
790	2000	4	5	90	100	10	1.357452418140761e-57	2.749844402359604e-21
686	2000	4	100	9	100	3	8.552770242219567e-38	6.817270162059862e-35
451	2000	2	1	1	300	30	6.272152646868601e-57	9.44784996140136e-22
1074	2000	8	50	900	300	1	6.545560564074117e-10	7.797594445177917e-72
369	2000	2	5	40	10	30	1.5923377197155459e-72	1.5432121022213095e-15
193	2000	2	10	1	100	3	4.188447928566592e-36	1.7674690466680602e-36
152	2000	2	1	9	30	3	4.656837085623631e-22	8.788733470548513e-58
281	2000	2	5	400	30	10	2.8648366930819016e-24	1.66931207911995e-53
445	2000	2	100	1	100	30	5.628211095332057e-75	7.455926316846868e-15
415	2000	2	100	1	30	30	1.732313044663054e-69	1.5991162711136915e-16
230	2000	2	50	9	300	3	1.4145512783472357e-36	8.56470019933289e-37
19	2000	2	50	1	10	1	1.8535381907261472e-32	1.3165883540066863e-41
1650	2000	16	100	900	100	3	4.2755781599115974e-76	8.308331107061525e-15
699	2000	4	5	40	300	3	3.225528604312305e-51	5.88335504349651e-26
456	2000	2	1	900	300	30	7.016540090196155e-51	2.9889114977779407e-26
218	2000	2	5	9	300	3	2.191123206631896e-39	3.354019242333562e-35
820	2000	4	5	90	300	10	3.58371584200929e-79	5.3291712707181976e-14
1307	2000	8	10	400	300	10	3.662959558741551e-81	2.7235861556441823e-13
223	2000	2	10	1	300	3	2.9064008679101097e-43	9.707804434438156e-34
409	2000	2	50	1	30	30	4.832300856786555e-70	9.776846424648508e-18
243	2000	2	1	40	10	10	4.803269534527909e-89	6.5137130590845004e-12
254	2000	2	10	9	10	10	3.869455497594748e-91	1.656925004820019e-11
1667	2000	16	10	400	300	3	1.8642777258802957e-44	3.691093429618717e-33
273	2000	2	1	40	30	10	1.9134760766439365e-79	2.1267827012218178e-14
611	2000	4	5	400	10	3	2.392421720983909e-60	2.3054051796334013e-22
796	2000	4	10	90	100	10	2.0377186732803185e-62	1.9907797016399564e-21
1008	2000	8	10	900	30	1	2.166687227513202e-19	4.801883665517949e-69
276	2000	2	1	900	30	10	6.180537516583521e-92	9.529601428694917e-12
670	2000	4	5	90	100	3	1.5303296869106698e-49	6.489019254422227e-30
1092	2000	8	5	900	10	3	1.0985162647504516e-51	3.976800054447303e-28
49	2000	2	50	1	30	1	3.141464553727616e-43	6.887520454950921e-35
183	2000	2	1	40	100	3	7.645760824468197e-48	6.597106497111552e-32
177	2000	2	100	40	30	3	9.936318919649197e-54	2.372033155846615e-27
275	2000	2	1	400	30	10	3.869455497594748e-91	4.9312120843374405e-12
705	2000	4	10	40	300	3	1.8114262792832754e-50	1.583583759866879e-29
433	2000	2	10	1	100	30	1.0863561035295097e-74	3.0300233007869565e-17
609	2000	4	5	40	10	3	5.296803635684785e-62	3.477277603124172e-22
370	2000	2	5	90	10	30	3.166685357245621e-66	8.042450849188808e-20
425	2000	2	1	400	100	30	2.6596179902074824e-71	2.7742766900753493e-18
186	2000	2	1	900	100	3	3.153316371606702e-44	1.4317245037911165e-34
236	2000	2	100	9	300	3	5.739858483315296e-41	3.975793559290842e-37
391	2000	2	1	1	30	30	8.578317209068225e-79	8.13435527711193e-16
1548	2000	16	10	900	300	1	5.877785644783268e-16	8.393936343830931e-76
469	2000	2	50	1	300	30	9.107648006367111e-80	2.1208910970075984e-15
163	2000	2	10	1	30	3	1.776381760587767e-25	1.3263087061591773e-58
416	2000	2	100	9	30	30	1.3024118507726946e-77	3.460400191389587e-16
646	2000	4	10	90	30	3	2.908009815317026e-62	2.0256401697550585e-22
948	2000	4	10	900	300	30	3.199969811285791e-19	4.4009982362675514e-72
124	2000	2	1	90	10	3	2.669510715499486e-43	7.751713091617061e-36
145	2000	2	100	1	10	3	4.32279692089359e-48	4.015361027098133e-33
1302	2000	8	5	900	300	10	4.510032002512483e-66	1.3707224908938002e-20
392	2000	2	1	9	30	30	2.161602118768449e-70	3.374347803302515e-19
422	2000	2	1	9	100	30	1.024470566335099e-81	2.9105311267292338e-15
244	2000	2	1	90	10	10	2.4131956878573743e-84	1.5644144087424385e-14
828	2000	4	10	900	300	10	9.17228683534774e-26	7.967698421025711e-60
185	2000	2	1	400	100	3	2.3826176479476056e-50	1.0463604539138203e-31
176	2000	2	100	9	30	3	6.927710306176776e-42	3.209675938711723e-38
342	2000	2	5	900	300	10	6.01160716040048e-19	8.406508776074804e-74
888	2000	4	10	900	30	30	8.036329182542342e-21	1.4440989879868807e-71
147	2000	2	100	40	10	3	1.233200056999848e-46	1.4317245037911165e-34
388	2000	2	100	90	10	30	6.456013890947474e-76	7.797886100106863e-18
1060	2000	8	5	90	300	1	1.0125730630915248e-25	1.6098239498399845e-60
282	2000	2	5	900	30	10	2.1208343391094294e-21	2.408978438290961e-71
752	2000	4	1	9	30	10	2.905485978203467e-94	1.6258088337092173e-12
568	2000	4	100	90	100	1	3.0694878693844673e-13	1.817917122060541e-82
441	2000	2	50	40	100	30	1.9134760766439365e-79	3.078757717772063e-16
1308	2000	8	10	900	300	10	1.157132656865371e-35	1.3145239351413223e-43
827	2000	4	10	400	300	10	5.217700897577785e-36	3.2108978946781444e-43
208	2000	2	100	90	100	3	8.762664596827608e-61	2.121586669034244e-24
62	2000	2	1	9	100	1	1.1520344918913457e-33	8.387832841835115e-47
125	2000	2	1	400	10	3	4.249502132272006e-43	1.1567595183143767e-37
1068	2000	8	10	900	300	1	7.402766985329937e-24	7.639443383221359e-67
675	2000	4	10	40	100	3	3.877928986613607e-53	6.794090447225317e-31
457	2000	2	5	1	300	30	2.421153997502764e-65	4.412218166239945e-22
447	2000	2	100	40	100	30	5.2943147469904505e-75	1.3826989455912968e-18
1392	2000	8	5	900	100	30	7.18388073355777e-49	9.757527206857992e-34
829	2000	4	50	1	300	10	1.693940508238924e-105	9.701002048199792e-11
887	2000	4	10	400	30	30	1.9098920082633386e-25	2.4665741902130626e-63
95	2000	2	1	400	300	1	1.8993055871749453e-30	6.563170324288927e-54
431	2000	2	5	400	100	30	1.7990158868887644e-18	1.4355861633884602e-77
599	2000	4	100	400	300	1	3.238914562335256e-21	1.3097502607522584e-72
1554	2000	16	50	900	300	1	2.777624523202294e-27	1.340968046504248e-59
515	2000	4	1	400	30	1	2.3638525071652578e-48	2.298621277423048e-34
1620	2000	16	100	900	30	3	2.500210631956627e-87	6.608463165266056e-15
156	2000	2	1	900	30	3	2.009788056165281e-45	1.7674690466680602e-36
247	2000	2	5	1	10	10	3.146558959318475e-93	3.157601960536345e-13
533	2000	4	50	400	30	1	4.4400373676424255e-17	5.2234817801813085e-80
669	2000	4	5	40	100	3	1.0573787922710018e-59	4.089740132002076e-26
1248	2000	8	10	900	30	10	5.397962346460316e-34	7.981612906393148e-48
761	2000	4	5	400	30	10	2.233707662906074e-76	1.7174477534744782e-18
835	2000	4	100	1	300	10	1.3991333983776077e-95	4.040315434765669e-13
175	2000	2	100	1	30	3	3.73879549439263e-49	4.85535200914936e-34
380	2000	2	50	9	10	30	4.332488543847501e-70	4.2556611169300065e-21
63	2000	2	1	40	100	1	6.348600092826907e-32	1.3314423220042337e-52
363	2000	2	1	40	10	30	7.991928172478056e-97	5.620824475103023e-13
639	2000	4	5	40	30	3	4.033154611937409e-59	3.750928757393317e-27
663	2000	4	1	40	100	3	2.795713861414227e-51	3.409138536407476e-33
122	2000	2	1	9	10	3	4.142035033089246e-49	1.4317245037911165e-34
406	2000	2	10	90	30	30	2.1315110349050823e-42	2.9861378375475727e-40
266	2000	2	100	9	10	10	1.1665690229225496e-85	4.843070433094072e-16
912	2000	4	5	900	100	30	1.0302110266700294e-31	7.574442121434537e-54
195	2000	2	10	40	100	3	1.3840786653287341e-50	9.707804434438156e-34
13	2000	2	10	1	10	1	1.182276401575805e-25	5.150980371750861e-67
398	2000	2	5	9	30	30	7.629278779293585e-90	8.349028075637798e-15
688	2000	4	100	90	100	3	5.613938246123409e-64	3.98672683885199e-24
126	2000	2	1	900	10	3	4.738561123703862e-55	2.620514272646137e-31
395	2000	2	1	400	30	30	4.0398804096887385e-75	1.5264953732009304e-19
640	2000	4	5	90	30	3	9.513546415908961e-54	1.8731355132033615e-32
470	2000	2	50	9	300	30	1.7930062433639139e-66	4.336925894708314e-23
628	2000	4	100	90	10	3	1.4543920882587813e-73	1.6439741472616906e-20
188	2000	2	5	9	100	3	4.1919749595838055e-47	3.975793559290842e-37
1422	2000	8	5	900	300	30	4.404324225125598e-82	1.3378966591569359e-17
298	2000	2	100	90	30	10	3.2170052786774353e-93	1.8848834441382613e-14
373	2000	2	10	1	10	30	4.4922549721148754e-89	5.892684799796263e-16
703	2000	4	10	1	300	3	1.546809266852882e-57	2.0739163819547674e-30
1103	2000	8	50	400	10	3	4.1080206808656886e-79	8.418944320799551e-19
833	2000	4	50	400	300	10	6.248911751534074e-28	4.2883848985332076e-64
103	2000	2	10	1	300	1	1.4197072402172316e-35	2.6237260114972832e-49
367	2000	2	5	1	10	30	9.107648006367111e-80	1.3826989455912968e-18
216	2000	2	1	900	300	3	6.205816190203568e-39	7.610238366030525e-46
235	2000	2	100	1	300	3	1.0691839688719959e-44	3.146749794548385e-40
731	2000	4	5	400	10	10	2.0404035911030016e-49	1.491433124094755e-36
1559	2000	16	100	400	300	1	8.548040692691221e-21	1.2544507457522243e-80
751	2000	4	1	1	30	10	4.1108506884947695e-100	9.730779859114393e-14
799	2000	4	50	1	100	10	1.0714264992912222e-116	8.283926204141527e-11
823	2000	4	10	1	300	10	3.891295946605898e-116	6.323709271927907e-11
824	2000	4	10	9	300	10	2.837370306499282e-99	4.7695273401100354e-14
6	2000	2	1	900	10	1	2.7810413946356572e-36	8.432213751831893e-50
155	2000	2	1	400	30	3	7.415229252030556e-57	1.6385793018351347e-32
816	2000	4	1	900	300	10	1.0703998721694587e-118	8.918604892383886e-11
460	2000	2	5	90	300	30	2.3948793015928158e-33	2.3532422110480412e-55
947	2000	4	10	400	300	30	1.7391320081893722e-23	3.9533023642485487e-78
737	2000	4	10	400	10	10	6.298860856892202e-28	3.211226318488432e-68
429	2000	2	5	40	100	30	3.615438508640586e-62	1.1531427241252466e-28
492	2000	4	5	900	10	1	1.3030549559747105e-14	4.267184619452069e-93
211	2000	2	1	1	300	3	1.234875382422803e-47	2.495331995018852e-39
1212	2000	8	5	900	10	10	2.1621804679721396e-107	1.097315428878695e-12
1728	2000	16	10	900	30	10	2.6774021755671246e-77	6.593140993372309e-21
1067	2000	8	10	400	300	1	4.676150497520044e-23	4.2337640589450424e-80
1518	2000	16	10	900	100	1	4.411036729347449e-20	5.910916891940221e-85
784	2000	4	1	90	100	10	2.4840165846218975e-105	3.6956113529924316e-13
1391	2000	8	5	400	100	30	3.270019096429739e-84	1.632114474489786e-18
446	2000	2	100	9	100	30	1.0354942362666735e-87	1.09724778155308e-17
1110	2000	8	100	900	10	3	5.613938246123409e-64	1.723706740756797e-27
379	2000	2	50	1	10	30	2.6269145829240274e-83	4.811563725509946e-19
471	2000	2	50	40	300	30	1.9332593410623156e-73	2.930998556205109e-23
794	2000	4	10	9	100	10	1.0950881645183202e-100	1.2258688187020008e-14
826	2000	4	10	90	300	10	3.191101595008086e-94	3.729154907308058e-16
311	2000	2	5	400	100	10	8.605798106490947e-22	2.120917250645019e-84
803	2000	4	50	400	100	10	7.126401343158834e-35	4.887678426223694e-55
787	2000	4	5	1	100	10	1.1745979806916745e-115	7.374315181241708e-12
811	2000	4	1	1	300	10	4.739933816599646e-102	1.306424608273083e-14
522	2000	4	5	900	30	1	4.0795390433365583e-25	1.6922047081560347e-77
668	2000	4	5	9	100	3	1.647608096881615e-68	3.71379872445961e-26
1247	2000	8	10	400	30	10	1.786841833303139e-64	2.2539970566429646e-28
410	2000	2	50	9	30	30	1.5919904058216866e-77	6.461251708329112e-22
732	2000	4	5	900	10	10	2.2097946867714646e-50	4.516181651295077e-39
815	2000	4	1	400	300	10	3.439364172812709e-112	6.496090167737435e-13
785	2000	4	1	400	100	10	2.1616382221998792e-125	1.3538813706089762e-10
766	2000	4	10	90	30	10	3.1623936586241594e-55	7.937122947748866e-36
836	2000	4	100	9	300	10	1.1312046976239889e-121	4.0389948504514366e-11
755	2000	4	1	400	30	10	5.1466623241326884e-92	1.2284419309889002e-17
1788	2000	16	10	900	300	10	1.7137919391706838e-59	2.1065322469678957e-33
405	2000	2	10	40	30	30	4.080952406301609e-59	1.294789794373697e-33
817	2000	4	5	1	300	10	2.5498719195827973e-123	5.582667115843519e-11
1097	2000	8	10	400	10	3	4.689546296671415e-88	6.141860119573731e-19
2	2000	2	1	9	10	1	1.2403295298582527e-34	1.170180690391997e-57
1104	2000	8	50	900	10	3	1.6799591254463451e-88	8.586624909163111e-19
713	2000	4	50	400	300	3	4.758869939665215e-26	3.517055374253084e-77
918	2000	4	10	900	100	30	3.1577286356850884e-30	8.644774547145963e-69
374	2000	2	10	9	10	30	1.1443446159581095e-86	3.374347803302515e-19
1151	2000	8	5	400	100	3	3.6864077521149314e-47	1.220248284773366e-42
753	2000	4	1	40	30	10	3.0701139987135854e-121	1.2807451366101505e-11
1757	2000	16	10	400	100	10	5.805697571332526e-101	7.006488676986183e-16
882	2000	4	5	900	30	30	1.7853911452160405e-35	1.9835440794955475e-56
1037	2000	8	10	400	100	1	4.12047777396554e-21	4.8213389147291614e-88
397	2000	2	5	1	30	30	8.244370815515819e-90	1.5629280560692664e-18
941	2000	4	5	400	300	30	1.9849710564242403e-35	6.412388834164119e-57
127	2000	2	5	1	10	3	3.3204246578613706e-53	1.1606294128943455e-38
139	2000	2	50	1	10	3	1.546809266852882e-57	2.6859179522313984e-35
346	2000	2	10	90	300	10	9.587890957859994e-24	2.093450412952895e-83
1313	2000	8	50	400	300	10	9.350878570332886e-71	2.939153830859505e-26
567	2000	4	100	40	100	1	7.302718205421874e-18	2.1602119485708576e-94
777	2000	4	100	40	30	10	3.4327646453141684e-126	5.680788790115691e-11
146	2000	2	100	9	10	3	7.741498610007601e-49	4.653930522163662e-42
757	2000	4	5	1	30	10	3.163696308476997e-115	3.820341095852517e-13
789	2000	4	5	40	100	10	2.4852225049905846e-86	1.1535896812255906e-19
1421	2000	8	5	400	300	30	9.83063880146382e-81	1.5069095159067428e-21
1649	2000	16	100	400	100	3	9.765076257051045e-68	2.3330771255508825e-28
760	2000	4	5	90	30	10	1.7223413369946096e-89	5.435748442041716e-19
711	2000	4	50	40	300	3	6.253063456481069e-78	6.332125839593354e-23
1073	2000	8	50	400	300	1	2.3754431696550293e-26	1.4239375399837057e-78
368	2000	2	5	9	10	30	1.3443525967717164e-71	1.966667755914002e-26
1578	2000	16	10	900	10	3	2.452338714984896e-74	1.4152169224809687e-25
1030	2000	8	5	90	100	1	5.666393028031403e-18	2.5477433179907063e-96
978	2000	8	10	900	10	1	2.644054616236766e-18	1.51124755671095e-95
1549	2000	16	50	1	300	1	3.830167651487871e-17	7.52731402279941e-98
1541	2000	16	5	400	300	1	6.895918811919552e-21	4.330127320672456e-91
130	2000	2	5	90	10	3	1.046733691063686e-19	2.807668092050213e-93
704	2000	4	10	9	300	3	8.189830581951325e-58	7.003642023238821e-36
759	2000	4	5	40	30	10	1.155666115053614e-93	4.7312046760520434e-18
744	2000	4	50	900	10	10	2.150087250911835e-22	9.762481553427997e-89
1062	2000	8	5	900	300	1	4.657802442758665e-20	1.830191463000275e-93
421	2000	2	1	1	100	30	7.202339349018002e-93	1.3826989455912968e-18
765	2000	4	10	40	30	10	3.110315623806217e-97	1.2376889482345768e-17
1758	2000	16	10	900	100	10	2.0630942969526012e-81	4.590039405463936e-22
237	2000	2	100	40	300	3	6.119228408777948e-39	8.013459376407064e-55
399	2000	2	5	40	30	30	7.134190066847123e-47	1.0664610393578853e-45
698	2000	4	5	9	300	3	3.7932637757070236e-70	2.4532777124992854e-28
942	2000	4	5	900	300	30	4.190892395257659e-37	5.163189209600553e-57
1169	2000	8	100	400	100	3	9.95495526061933e-69	3.485452303599986e-29
907	2000	4	5	1	100	30	1.744703559575732e-123	5.8784596915446505e-12
1044	2000	8	50	900	100	1	3.0344845127212487e-29	4.3271971033225767e-75
79	2000	2	50	1	100	1	8.181444700122513e-15	7.49554105679249e-105
773	2000	4	50	400	30	10	3.0447811991908656e-41	1.6704076970036916e-53
1428	2000	8	10	900	300	30	3.272070481433827e-43	3.8030180862207526e-51
1139	2000	8	100	400	30	3	2.337306328525587e-81	1.286092399903126e-22
571	2000	4	1	1	300	1	7.614614511328235e-29	1.923748096193476e-77
831	2000	4	50	40	300	10	7.352419672067123e-90	6.347619987588874e-20
365	2000	2	1	400	10	30	4.1718878601338224e-101	3.0300233007869565e-17
31	2000	2	1	1	30	1	1.0476383929615678e-45	1.5694689349728906e-48
1427	2000	8	10	400	300	30	3.0068877637731317e-46	7.981612906393148e-48
434	2000	2	10	9	100	30	9.10116282994531e-97	1.9600140196174713e-18
1493	2000	16	50	400	30	1	7.7175961389091e-34	1.223926301700422e-65
694	2000	4	1	90	300	3	4.756248934458473e-68	1.1797610510769702e-30
782	2000	4	1	9	100	10	2.3945529507242228e-123	1.3304208733784172e-12
261	2000	2	50	40	10	10	8.584712983244418e-78	1.209149931409316e-24
386	2000	2	100	9	10	30	7.202339349018002e-93	2.3629360594510073e-19
807	2000	4	100	40	100	10	2.156785194387269e-115	3.1049407864690605e-14
825	2000	4	10	40	300	10	7.461196802574747e-106	3.758070802999262e-16
526	2000	4	10	90	30	1	9.380700443739478e-23	6.1307160037022144e-92
148	2000	2	100	90	10	3	3.70034421970415e-52	3.7727831819720885e-42
1793	2000	16	50	400	300	10	8.275000176661917e-106	3.359609269492334e-16
426	2000	2	1	900	100	30	1.170809101896467e-87	1.3794503568448692e-21
381	2000	2	50	40	10	30	1.0548420768862317e-88	2.9276758319663767e-21
1218	2000	8	10	900	10	10	4.1326493945515475e-36	2.4623662091471415e-61
809	2000	4	100	400	100	10	8.293604308376354e-45	1.1695060044559947e-50
730	2000	4	5	90	10	10	1.1512753342740321e-80	7.458241362671399e-24
745	2000	4	100	1	10	10	3.0827682836350677e-135	5.246603818407726e-11
1246	2000	8	10	90	30	10	4.783878167719036e-118	3.923762675586132e-14
1673	2000	16	50	400	300	3	1.440418336431554e-66	2.5636075572808623e-32
764	2000	4	10	9	30	10	1.081538455334185e-127	2.7713661903796503e-12
1524	2000	16	50	900	100	1	1.1389292387237762e-30	8.393936343830931e-76
727	2000	4	5	1	10	10	2.0512070117935919e-131	6.644974127568074e-12
917	2000	4	10	400	100	30	3.3968521798085354e-35	3.6583430397361112e-65
786	2000	4	1	900	100	10	9.052679904529735e-111	4.516485448197087e-16
1510	2000	16	5	90	100	1	2.306937106540878e-16	1.5062795981062082e-106
830	2000	4	50	9	300	10	2.585338989403698e-96	2.8861654449893664e-19
403	2000	2	10	1	30	30	8.82557346785595e-85	7.30662150537353e-23
562	2000	4	50	90	100	1	1.8467598312506513e-19	5.1603193421229485e-101
800	2000	4	50	9	100	10	2.680595924383651e-118	1.9095737862047447e-14
361	2000	2	1	1	10	30	2.8026510311542902e-120	3.472283456621008e-14
769	2000	4	50	1	30	10	1.9658524430135385e-123	2.6411364739902503e-13
1530	2000	16	100	900	100	1	4.331886566906867e-35	5.345520817100951e-67
1722	2000	16	5	900	30	10	7.538339655448995e-81	2.8098592666211174e-24
212	2000	2	1	9	300	3	1.6122868085319005e-66	2.5051945370493754e-33
673	2000	4	10	1	100	3	1.4602454418232954e-75	1.4352010791733397e-28
592	2000	4	50	90	300	1	2.4443862211561193e-25	7.785852269232784e-89
709	2000	4	50	1	300	3	1.3989934071225743e-59	1.4090152444652756e-38
580	2000	4	5	90	300	1	7.795634392586422e-21	5.056541474517609e-100
736	2000	4	10	90	10	10	8.621848098024917e-75	2.753652871076357e-29
818	2000	4	5	9	300	10	8.546489897316777e-105	9.55873903040273e-18
550	2000	4	5	90	100	1	4.381669835960574e-17	1.094274826635717e-108
837	2000	4	100	40	300	10	9.478782708235328e-105	6.736103045648345e-18
463	2000	2	10	1	300	30	6.463841120451963e-105	8.799053538869457e-18
1547	2000	16	10	400	300	1	1.2602238752831648e-17	1.8195378568895558e-108
691	2000	4	1	1	300	3	2.2188135121306192e-66	2.9026903992787014e-34
271	2000	2	1	1	30	10	1.1101023925830523e-130	4.2011265375316707e-13
491	2000	4	5	400	10	1	2.489210480604828e-32	3.788327079127866e-76
385	2000	2	100	1	10	30	6.930248704286779e-103	9.739911936671666e-19
548	2000	4	5	9	100	1	7.643225238112113e-26	7.293858890150782e-90
934	2000	4	1	90	300	30	1.8261470460176383e-138	1.0982366122968595e-11
1043	2000	8	50	400	100	1	2.836086243071669e-28	1.8797948774199452e-85
805	2000	4	100	1	100	10	3.5732139892302846e-123	3.271007350426358e-14
763	2000	4	10	1	30	10	6.967502576752218e-122	1.4681731934857092e-14
1079	2000	8	100	400	300	1	1.1649777502564838e-26	2.6375242170852346e-88
715	2000	4	100	1	300	3	6.0590660605715415e-58	2.081608569947006e-40
776	2000	4	100	9	30	10	5.405187532894021e-145	9.273764817150868e-11
718	2000	4	100	90	300	3	1.4215552009189298e-76	2.360152842356087e-29
810	2000	4	100	900	100	10	5.4782366819373944e-27	2.148429012714871e-88
721	2000	4	1	1	10	10	1.1406881663612336e-145	8.686279256664022e-11
538	2000	4	100	90	30	1	1.519798702672876e-22	4.099538261392925e-102
781	2000	4	1	1	100	10	3.0535430125264444e-114	6.249833023381195e-17
520	2000	4	5	90	30	1	3.941698255296181e-24	5.146964435890918e-97
496	2000	4	10	90	10	1	5.0422139014811043e-26	2.7489697918865414e-92
911	2000	4	5	400	100	30	6.201977845486312e-56	8.854412287774974e-44
857	2000	4	10	400	10	30	2.782942688651311e-29	1.9802575273951908e-85
442	2000	2	50	90	100	30	2.2025191965833132e-52	1.187398874011744e-47
396	2000	2	1	900	30	30	3.9937771501568537e-97	2.0111109844154833e-21
1284	2000	8	50	900	100	10	3.331295455824486e-39	2.847382326597588e-65
1066	2000	8	10	90	300	1	1.9468018341299777e-25	6.260920391454601e-95
539	2000	4	100	400	30	1	8.60896238916886e-34	1.5020230054599547e-75
1692	2000	16	5	900	10	10	8.09918019070682e-101	1.7855718482006846e-20
490	2000	4	5	90	10	1	3.1946264874568166e-22	7.834729489557168e-105
1361	2000	8	5	400	30	30	2.569972655402019e-137	8.965325674523007e-13
1583	2000	16	50	400	10	3	7.0448529666516855e-96	4.200033799047449e-22
1662	2000	16	5	900	300	3	6.416816518379786e-59	3.39164081581823e-42
650	2000	4	50	9	30	3	2.972427504535312e-54	8.807404025237554e-47
1156	2000	8	10	90	100	3	4.658715033740565e-62	1.4616572948639922e-39
573	2000	4	1	40	300	1	1.1683626626214276e-29	4.87420506110537e-86
598	2000	4	100	90	300	1	5.19725495882602e-24	2.769868819897257e-100
1500	2000	16	100	900	30	1	1.989571776888644e-50	6.101069777167018e-51
1799	2000	16	100	400	300	10	3.40317277685592e-134	1.3120988392658123e-13
424	2000	2	1	90	100	30	1.236039741685117e-116	4.238504532762529e-17
485	2000	4	1	400	10	1	8.555500732070323e-17	8.431903767010165e-116
532	2000	4	50	90	30	1	1.3384694352517718e-23	4.613387083382827e-103
576	2000	4	1	900	300	1	1.2066836722551711e-22	4.452430503447024e-105
681	2000	4	50	40	100	3	1.3998023851654082e-71	2.3155427351857912e-34
494	2000	4	10	9	10	1	1.9135847329681445e-19	2.6761697701685793e-112
585	2000	4	10	40	300	1	2.6395098842613498e-20	5.553280435101715e-111
729	2000	4	5	40	10	10	1.1688739153870617e-103	2.2921148581699707e-20
839	2000	4	100	400	300	10	6.481097162446689e-49	5.0215671985816296e-54
559	2000	4	50	1	100	1	1.1168701495609315e-25	4.913044860416064e-98
512	2000	4	1	9	30	1	1.8234728709678812e-19	6.49907751961922e-113
971	2000	8	5	400	10	1	7.278811989486696e-22	2.5219798503696403e-109
1013	2000	8	50	400	30	1	1.2168166286213815e-35	7.869598819392067e-75
1283	2000	8	50	400	100	10	2.594531361989713e-76	1.294543002623682e-32
1359	2000	8	5	40	30	30	4.5685631196531504e-139	3.259194141088848e-13
1397	2000	8	10	400	100	30	7.696781099092077e-55	1.3644191346204262e-48
724	2000	4	1	90	10	10	1.9430289241079604e-155	1.0005169754838264e-10
1270	2000	8	5	90	100	10	1.529331755413944e-93	6.309433325673378e-24
802	2000	4	50	90	100	10	2.541599027435953e-85	6.601456078804823e-28
1036	2000	8	10	90	100	1	3.25793224064592e-23	6.738430365768484e-107
565	2000	4	100	1	100	1	3.0344845127212487e-29	6.735370270895558e-91
935	2000	4	1	400	300	30	2.055764103128917e-119	1.1545193983719454e-17
664	2000	4	1	90	100	3	3.6648258363794625e-73	6.007275736155326e-35
1763	2000	16	50	400	100	10	3.129722598144144e-137	6.88600035055169e-14
754	2000	4	1	90	30	10	1.210410983640632e-140	3.6254933805565845e-13
364	2000	2	1	90	10	30	7.649480743728641e-78	3.4598872998150707e-32
1512	2000	16	5	900	100	1	9.819683779557233e-27	1.6141589063426433e-96
819	2000	4	5	40	300	10	9.179362876414045e-95	5.37012985197548e-24
812	2000	4	1	9	300	10	7.580197317009294e-134	8.72953071447735e-15
1511	2000	16	5	400	100	1	2.05910757161357e-24	5.584353993485317e-104
680	2000	4	50	9	100	3	3.6053906428046634e-72	7.958663552002388e-36
954	2000	4	50	900	300	30	2.207434484232516e-12	1.3411814322632088e-127
523	2000	4	10	1	30	1	1.286530705917148e-32	1.145523359717906e-84
560	2000	4	50	9	100	1	1.535700979350251e-23	1.8963174240492554e-107
1362	2000	8	5	900	30	30	1.9444981082691456e-93	2.205468270139614e-24
133	2000	2	10	1	10	3	3.127021559881249e-76	9.707804434438156e-34
1217	2000	8	10	400	10	10	6.381295897801691e-69	1.7084799488071478e-37
43	2000	2	10	1	30	1	6.149352463649698e-21	1.8362063285973504e-113
838	2000	4	100	90	300	10	3.3698979492375804e-93	8.063264135413228e-25
924	2000	4	50	900	100	30	1.1001047955599914e-15	5.099277129458501e-125
558	2000	4	10	900	100	1	1.307011325506809e-12	1.9225600745515964e-128
1035	2000	8	10	40	100	1	3.53985578762909e-33	1.690780537241721e-83
541	2000	4	1	1	100	1	3.0055036544680638e-24	2.0331682519627803e-106
1000	2000	8	5	90	30	1	1.5054998352709696e-18	6.627778477797046e-120
1523	2000	16	50	400	100	1	7.155742640916586e-26	4.3900812089628175e-101
716	2000	4	100	9	300	3	6.012340477593115e-71	6.466937431045372e-37
631	2000	4	1	1	30	3	1.4143766554077097e-58	1.5613895262564975e-46
291	2000	2	50	40	30	10	2.9552438830128747e-54	3.5834060870189013e-51
586	2000	4	10	90	300	1	5.349823786333809e-31	7.293858890150782e-90
1733	2000	16	50	400	30	10	4.014216936082581e-135	3.91332938770752e-15
1398	2000	8	10	900	100	30	9.190856941560699e-52	3.1816221178170463e-54
181	2000	2	1	1	100	3	6.63152871568413e-64	2.2856665930773078e-41
832	2000	4	50	90	300	10	2.300980560136404e-102	1.0197111158263222e-22
1872	2000	16	5	900	100	30	8.509593637176208e-117	5.650275611296345e-19
262	2000	2	50	90	10	10	4.594806279953152e-61	5.61762700750689e-45
1186	2000	8	10	90	300	3	1.2244845203619031e-67	2.4178115912910682e-39
521	2000	4	5	400	30	1	4.607608208823141e-31	4.73212659630104e-91
36	2000	2	1	900	30	1	2.3398400664335624e-27	3.403073091044734e-99
906	2000	4	1	900	100	30	1.5253304788302835e-149	2.049008242846935e-12
881	2000	4	5	400	30	30	2.824511142507819e-66	3.915239155074446e-40
692	2000	4	1	9	300	3	6.738729036115408e-66	2.524746287382054e-40
1752	2000	16	5	900	100	10	7.883541009624583e-91	3.0497916372136697e-27
905	2000	4	1	400	100	30	8.79356953136827e-118	4.305154634743161e-19
393	2000	2	1	40	30	30	2.7568500531577296e-99	4.041261644352149e-24
1553	2000	16	50	400	300	1	7.707550719771943e-26	7.834729489557168e-105
772	2000	4	50	90	30	10	5.869665602419603e-83	6.863694098163466e-32
98	2000	2	5	9	300	1	1.0306702659532055e-55	6.067745172651768e-52
808	2000	4	100	90	100	10	3.0424340503964096e-90	5.871995980101779e-28
1540	2000	16	5	90	300	1	1.4133336493671032e-28	2.048176220935693e-98
40	2000	2	5	90	30	1	1.2086128084010842e-39	3.090514972152499e-75
1368	2000	8	10	900	30	30	2.3522356301146594e-64	1.5444646521389664e-42
1061	2000	8	5	400	300	1	8.447755421861209e-32	6.50147962995257e-91
1216	2000	8	10	90	10	10	3.478002242009133e-141	1.875783938632837e-14
1019	2000	8	100	400	30	1	1.2184615553631542e-33	6.508671306502795e-86
1782	2000	16	5	900	300	10	9.482049709212729e-94	1.943133706910383e-26
1614	2000	16	50	900	30	3	3.1387375059252004e-120	3.5339438033493754e-19
1550	2000	16	50	9	300	1	1.2887830057382066e-12	3.960295137774726e-133
733	2000	4	10	1	10	10	1.7459676033570337e-151	1.244710700000954e-12
555	2000	4	10	40	100	1	5.909673343053705e-23	7.300262287596048e-115
635	2000	4	1	400	30	3	3.545592483128743e-80	1.778820956847757e-33
411	2000	2	50	40	30	30	5.211270682649906e-58	6.705996291221023e-50
771	2000	4	50	40	30	10	2.0062203526725924e-162	3.0873009067380457e-11
987	2000	8	100	40	10	1	2.7764244206832713e-15	7.476920247299171e-131
1366	2000	8	10	90	30	30	6.064636014472107e-156	5.302616082693043e-12
904	2000	4	1	90	100	30	5.6705417726650335e-152	1.0766355237396122e-12
858	2000	4	10	900	10	30	1.57889963634593e-34	7.327817816557213e-86
1319	2000	8	100	400	300	10	1.1745979806916745e-115	1.565102466509203e-20
734	2000	4	10	9	10	10	1.3980055550406798e-126	4.440377386690599e-18
44	2000	2	10	9	30	1	3.929130017352201e-37	2.626533729503372e-81
387	2000	2	100	40	10	30	1.131626323129478e-109	2.0483638106930998e-22
666	2000	4	1	900	100	3	8.9500033421973e-63	8.363952431956678e-46
940	2000	4	5	90	300	30	6.848060178825405e-69	1.6195173912753961e-40
903	2000	4	1	40	100	30	4.950578783457814e-162	1.0982366122968595e-11
1794	2000	16	50	900	300	10	5.232864245885131e-101	3.5713080505984942e-25
1426	2000	8	10	90	300	30	3.7762514601762284e-154	6.868238342444404e-13
1420	2000	8	5	90	300	30	1.6083504520080184e-135	1.396103199338889e-16
581	2000	4	5	400	300	1	2.6502098983695835e-47	1.7569247156964864e-67
590	2000	4	50	9	300	1	5.34779461987875e-29	2.5235108835057877e-102
554	2000	4	10	9	100	1	4.380754473213845e-28	2.4766166040309566e-104
1057	2000	8	5	1	300	1	5.51610963331721e-39	1.6553721766214793e-80
67	2000	2	5	1	100	1	2.9957523331827777e-56	1.0587566564720917e-54
246	2000	2	1	900	10	10	6.63152871568413e-64	1.0664610393578853e-45
1162	2000	8	50	90	100	3	2.6328360255143556e-73	1.773716827815796e-39
1487	2000	16	10	400	30	1	4.912735089242084e-24	1.5264045930560567e-116
362	2000	2	1	9	10	30	3.072863756934868e-111	9.453277622230984e-23
487	2000	4	5	1	10	1	1.1706851376970489e-23	3.6232045772187897e-118
936	2000	4	1	900	300	30	2.640696434484087e-136	5.548997464696109e-17
665	2000	4	1	400	100	3	4.222708133026736e-83	2.632731400980814e-34
813	2000	4	1	40	300	10	3.9489521523352755e-123	9.903057407810328e-20
910	2000	4	5	90	100	30	1.573926301467009e-79	8.496138271951942e-36
622	2000	4	50	90	10	3	2.428223194180298e-103	1.291441593090815e-25
292	2000	2	50	90	30	10	8.257039551387766e-56	1.9922858368578807e-56
575	2000	4	1	400	300	1	9.509484099824715e-25	2.0433835499429995e-115
96	2000	2	1	900	300	1	1.0937476668667571e-40	2.4793913677598218e-80
735	2000	4	10	40	10	10	2.057263675684897e-116	7.267566981463756e-22
513	2000	4	1	40	30	1	1.202472849301227e-23	2.5619210216281948e-120
1211	2000	8	5	400	10	10	1.7502337819742669e-99	2.0484176863440833e-27
509	2000	4	100	400	10	1	3.549624765786322e-45	9.382724460932302e-73
747	2000	4	100	40	10	10	9.417955892004679e-147	5.1255612853763326e-15
1631	2000	16	5	400	100	3	2.7261728141270504e-61	3.1092002409168593e-51
1842	2000	16	5	900	30	30	2.0007212941872283e-114	6.363846546720038e-23
943	2000	4	10	1	300	30	2.8086636359391847e-145	8.207019892763915e-16
1848	2000	16	10	900	30	30	4.967264923251059e-69	1.0298475780674517e-43
746	2000	4	100	9	10	10	5.247641845303028e-162	4.1869031007750407e-13
801	2000	4	50	40	100	10	3.806592918056223e-125	5.598653139066288e-20
651	2000	4	50	40	30	3	2.270239585008507e-79	4.829633032561781e-37
743	2000	4	50	400	10	10	6.5988548802168945e-52	5.162765428099175e-64
852	2000	4	5	900	10	30	7.501674078409148e-50	5.23374742238616e-68
896	2000	4	100	9	30	30	7.426452415761976e-160	2.2434421084599922e-13
644	2000	4	10	9	30	3	8.073796188055267e-73	6.246573054422054e-42
728	2000	4	5	9	10	10	7.819255140456683e-145	4.2968058760556286e-16
654	2000	4	50	900	30	3	1.051704652250174e-14	3.008865360922554e-149
814	2000	4	1	90	300	10	9.455591939370401e-134	1.0919978314619398e-18
1679	2000	16	100	400	300	3	1.9131534085342933e-59	2.296570784671752e-54
770	2000	4	50	9	30	10	3.854061255603947e-170	4.129306430537478e-12
1338	2000	8	10	900	10	30	3.45438417405319e-55	4.318545224103876e-60
1004	2000	8	10	9	30	1	5.903953504344754e-25	4.149956141545401e-119
695	2000	4	1	400	300	3	1.3753843131484572e-85	6.817270162059862e-35
1006	2000	8	10	90	30	1	3.2794695071627973e-31	2.4954822490563116e-103
774	2000	4	50	900	30	10	2.328738502761996e-16	8.968591244043008e-145
931	2000	4	1	1	300	30	3.412123883578158e-138	9.488676823413166e-18
955	2000	4	100	1	300	30	2.0512070117935919e-131	3.36678617587694e-19
1168	2000	8	100	90	100	3	5.257462333446005e-59	9.154973437203586e-56
674	2000	4	10	9	100	3	5.128622876617377e-80	2.9281751736609877e-37
542	2000	4	1	9	100	1	1.5272686173963901e-24	3.654157690191406e-122
1367	2000	8	10	400	30	30	7.847976966848795e-80	1.5990930285370331e-37
1697	2000	16	10	400	10	10	3.582578559920258e-140	1.2036926681798869e-17
115	2000	2	100	1	300	1	1.9396635845665511e-26	3.34137964575908e-116
950	2000	4	50	9	300	30	1.8717700557959934e-127	2.0196653476762916e-20
851	2000	4	5	400	10	30	7.72840857917636e-58	1.654977420156071e-57
916	2000	4	10	90	100	30	1.2491461630351352e-89	9.163901048411053e-34
834	2000	4	50	900	300	10	3.177389623538057e-17	1.0085072999742409e-145
352	2000	2	50	90	300	10	4.763289273793564e-43	9.211488733958215e-82
1276	2000	8	10	90	100	10	1.7181657690989785e-126	2.476371769809295e-21
949	2000	4	50	1	300	30	2.7253362347937793e-121	1.8466544993197073e-22
37	2000	2	5	1	30	1	1.9933650200834507e-55	5.139519090442982e-62
1002	2000	8	5	900	30	1	3.963393856152705e-43	6.629718197536741e-82
717	2000	4	100	40	300	3	2.06779756996398e-76	1.0167122285559891e-40
883	2000	4	10	1	30	30	2.9449714642594717e-151	6.675329203955537e-16
741	2000	4	50	40	10	10	7.072891923933996e-169	3.37157220445845e-13
549	2000	4	5	40	100	1	5.1298690705682584e-27	9.640525110446876e-117
909	2000	4	5	40	100	30	4.558127108196815e-113	3.5697361562205106e-25
1770	2000	16	100	900	100	10	3.061655215389121e-98	2.8083166991135252e-31
583	2000	4	10	1	300	1	6.164951483740224e-29	4.929203793379518e-113
853	2000	4	10	1	10	30	6.891277491607417e-122	1.7118822948055289e-22
1136	2000	8	100	9	30	3	5.276073584877673e-39	1.8809023157982762e-88
604	2000	4	1	90	10	3	4.7793142446299554e-89	3.450198887771251e-35
970	2000	8	5	90	10	1	6.847348916495112e-33	2.4954822490563116e-103
1241	2000	8	5	400	30	10	2.7445706710458256e-101	5.317684156106699e-30
876	2000	4	1	900	30	30	1.7483593509337965e-121	5.335813220129139e-23
756	2000	4	1	900	30	10	6.429726403688868e-159	6.388798844600665e-15
1300	2000	8	5	90	300	10	1.7563943104414063e-101	4.922179230595795e-30
619	2000	4	50	1	10	3	2.6613507598901327e-92	4.254219611713126e-34
432	2000	2	5	900	100	30	6.025502594125504e-16	1.0767500728463532e-155
902	2000	4	1	9	100	30	4.031108384607535e-148	1.0734453203790942e-16
1314	2000	8	50	900	300	10	6.254831226917017e-53	2.3017345126996205e-69
461	2000	2	5	400	300	30	1.4267589195063448e-15	2.0725543915267312e-159
1109	2000	8	100	400	10	3	4.267187945755663e-119	3.356824541738049e-24
1045	2000	8	100	1	100	1	7.601935683929637e-24	2.430576858259625e-129
778	2000	4	100	90	30	10	6.463841120451963e-105	3.553300049381237e-29
939	2000	4	5	40	300	30	2.9102660684268305e-101	4.837193350032453e-31
171	2000	2	50	40	30	3	4.6419910964210476e-40	8.829952194849516e-89
518	2000	4	5	9	30	1	4.139092798234458e-33	6.731582309622412e-104
758	2000	4	5	9	30	10	1.4311558708185281e-148	3.7834380853756113e-17
938	2000	4	5	9	300	30	7.302840957244893e-127	4.038864526412144e-22
946	2000	4	10	90	300	30	4.813727843175941e-77	1.3213814094031304e-42
462	2000	2	5	900	300	30	8.95843173387487e-32	2.6140955019582638e-109
1691	2000	16	5	400	10	10	3.893628297037161e-135	2.2193654160439972e-20
1122	2000	8	5	900	30	3	7.733081613452254e-79	7.380364770598983e-41
886	2000	4	10	90	30	30	2.9974536523101365e-78	1.8958098210159154e-41
847	2000	4	5	1	10	30	1.4497687517233134e-199	8.240950862609948e-11
1902	2000	16	5	900	300	30	5.851437188819832e-120	1.2870008302359446e-24
579	2000	4	5	40	300	1	8.103110892052987e-30	7.492610269193142e-114
1031	2000	8	5	400	100	1	5.6214863606678995e-34	4.15651438723014e-103
1042	2000	8	50	90	100	1	2.6438376779216595e-31	4.155712090965665e-111
984	2000	8	50	900	10	1	6.137450284248962e-51	1.555724577823169e-73
667	2000	4	5	1	100	3	2.4072002006062925e-84	1.1306239727158596e-38
1075	2000	8	100	1	300	1	1.3867943581225908e-18	5.279649070944345e-153
849	2000	4	5	40	10	30	3.636470971478558e-104	1.488377102666539e-30
945	2000	4	10	40	300	30	6.823658791272071e-103	4.2888180898308165e-31
1532	2000	16	1	9	300	1	1.8224132487745228e-22	2.797940999968519e-140
933	2000	4	1	40	300	30	3.265933398067916e-162	1.638952178121494e-15
1390	2000	8	5	90	100	30	3.918456006778345e-140	2.0390448222366298e-19
593	2000	4	50	400	300	1	2.264812123936499e-19	8.33836382146488e-152
679	2000	4	50	1	100	3	2.5042412036188697e-84	4.46118955390321e-39
1360	2000	8	5	90	30	30	3.4468653527709516e-174	1.8318261522769532e-13
546	2000	4	1	900	100	1	1.0487263653111481e-26	5.667065880097926e-124
543	2000	4	1	40	100	1	1.1249991693435938e-32	3.3435604560424457e-109
1734	2000	16	50	900	30	10	4.2482707995671765e-110	1.7604874181492148e-28
956	2000	4	100	9	300	30	5.869230687710988e-113	9.037129683037958e-28
1210	2000	8	5	90	10	10	2.3737333560457106e-136	1.340648084114408e-20
742	2000	4	50	90	10	10	1.0184523181128854e-130	2.3018819976289386e-22
1588	2000	16	100	90	10	3	5.801585907165516e-64	9.108848433690557e-56
953	2000	4	50	400	300	30	5.39178553435726e-45	2.0397959738503083e-84
788	2000	4	5	9	100	10	1.004275140147078e-143	6.483052117536631e-19
913	2000	4	10	1	100	30	1.2616712484008481e-135	2.89980121194299e-21
749	2000	4	100	400	10	10	1.1966976499095619e-81	1.8935564262633037e-40
1253	2000	8	50	400	30	10	8.996874940962898e-152	2.4839819314494266e-17
1034	2000	8	10	9	100	1	4.6202713178900074e-23	3.084373817009756e-142
1028	2000	8	5	9	100	1	2.2040797438631017e-31	1.4194792561865277e-113
608	2000	4	5	9	10	3	3.308257666741237e-79	1.032847281314105e-42
93	2000	2	1	40	300	1	2.383447826945516e-44	6.133712725190855e-86
872	2000	4	1	9	30	30	4.0022425234861025e-156	1.2154899044039095e-16
657	2000	4	100	40	30	3	9.98474540910129e-77	6.327565823592661e-45
615	2000	4	10	40	10	3	1.5045386052337812e-92	2.8764077526127624e-36
723	2000	4	1	40	10	10	6.689811350203298e-160	2.236356341005259e-16
1059	2000	8	5	40	300	1	1.4968684756446468e-26	2.9373905777937543e-127
1020	2000	8	100	900	30	1	4.392307671125413e-54	4.1536429758761424e-72
1180	2000	8	5	90	300	3	1.0427330593200676e-64	8.745553346655948e-56
501	2000	4	50	40	10	1	4.198606664217787e-35	1.0622228671208593e-103
632	2000	4	1	9	30	3	1.7873651807484299e-75	2.159549108003144e-47
926	2000	4	100	9	100	30	8.546489897316777e-105	5.219166920608022e-32
524	2000	4	10	9	30	1	1.2783191143469603e-30	1.397736344725944e-116
597	2000	4	100	40	300	1	2.3183679111948453e-35	1.5844204464656394e-103
895	2000	4	100	1	30	30	2.4550185723288973e-147	1.1873217521045886e-18
1070	2000	8	50	9	300	1	1.62162703905494e-23	4.8418799041560336e-142
1096	2000	8	10	90	10	3	1.7474519434657323e-106	3.618242835345691e-31
878	2000	4	5	9	30	30	1.2481640492684955e-170	7.460189229672595e-15
529	2000	4	50	1	30	1	9.832642665534827e-29	1.4709735506737734e-123
856	2000	4	10	90	10	30	3.401264014522751e-86	7.432387898553134e-40
1648	2000	16	100	90	100	3	5.283230344457899e-50	1.4033967619552226e-79
999	2000	8	5	40	30	1	1.1486592541517849e-31	2.2546747921037734e-115
995	2000	8	1	400	30	1	3.4652055742830814e-23	4.41684597592872e-146
1389	2000	8	5	40	100	30	6.202310005559143e-170	1.519314785720396e-15
1039	2000	8	50	1	100	1	1.0291600844155489e-30	1.0423493231070051e-118
661	2000	4	1	1	100	3	5.9066394362249504e-86	2.2657878935844184e-40
1012	2000	8	50	90	30	1	1.0714342822244873e-27	1.6406543492665865e-127
287	2000	2	10	400	30	10	2.769434258778393e-09	9.985661066566307e-247
633	2000	4	1	40	30	3	2.073324713906197e-94	1.2150813248720594e-36
658	2000	4	100	90	30	3	1.8618132461017154e-86	2.4655235397440402e-40
748	2000	4	100	90	10	10	1.1531505480950285e-136	4.038864526412144e-22
225	2000	2	10	40	300	3	3.484935898867676e-11	1.0572262222218368e-230
251	2000	2	5	400	10	10	4.587100768653589e-16	6.401777695391944e-192
1342	2000	8	50	90	10	30	8.290127390854838e-187	1.1261947664824972e-13
944	2000	4	10	9	300	30	4.528324404956843e-110	1.0829647600179144e-31
687	2000	4	100	40	100	3	1.2070321862161202e-98	1.9223005085583267e-35
1001	2000	8	5	400	30	1	5.750971213497495e-37	2.405097397111274e-103
1306	2000	8	10	90	300	10	3.892417787556886e-134	2.3092931796600603e-23
97	2000	2	5	1	300	1	2.122482757584937e-08	5.033353610636087e-258
162	2000	2	5	900	30	3	3.761401961962193e-35	1.7666292506294806e-107
925	2000	4	100	1	100	30	8.06262219852531e-132	7.278472218919383e-24
1800	2000	16	100	900	300	10	2.353751599842856e-97	5.392848534494671e-36
371	2000	2	5	400	10	30	3.223796018008466e-16	1.7728609344319638e-193
1160	2000	8	50	9	100	3	5.360344514809611e-47	3.0097088200227432e-86
1908	2000	16	10	900	300	30	1.065385775077213e-107	2.0765179023381288e-32
957	2000	4	100	40	300	30	1.922694266400732e-128	1.1824913809630179e-24
914	2000	4	10	9	100	30	2.9056133522974993e-128	1.0722793377373367e-24
951	2000	4	50	40	300	30	2.6184105514264304e-115	7.255260908125393e-30
1509	2000	16	5	40	100	1	3.174969464666729e-25	3.102118302839898e-141
1513	2000	16	10	1	100	1	6.90710611263481e-17	3.1563382443636503e-192
400	2000	2	5	90	30	30	2.474973269060815e-43	7.395865569688337e-93
1121	2000	8	5	400	30	3	3.9560476978021873e-97	1.0608778478962518e-36
1602	2000	16	5	900	30	3	7.693371385767748e-91	3.25668426167142e-39
26	2000	2	100	9	10	1	4.6879775632830244e-36	1.0033154697547452e-106
1179	2000	8	5	40	300	3	8.62605901262397e-76	5.491300123600791e-50
1913	2000	16	50	400	300	30	1.60374140910033e-126	6.79604773580159e-26
528	2000	4	10	900	30	1	7.742142239764812e-10	1.4057293415852902e-263
894	2000	4	50	900	30	30	1.2040312727219443e-11	1.5381360586575675e-252
566	2000	4	100	9	100	1	3.112285743203941e-31	4.976860263990151e-122
1053	2000	8	1	40	300	1	7.472606011410262e-19	1.8286592303312873e-181
1033	2000	8	10	1	100	1	4.0066304007023465e-28	1.582364535740345e-129
726	2000	4	1	900	10	10	2.347456196320885e-174	8.570420584072762e-16
1514	2000	16	10	9	100	1	9.892590050645774e-21	5.676118393692004e-171
574	2000	4	1	90	300	1	4.557129134424763e-32	3.584948240572724e-120
1464	2000	16	50	900	10	1	1.0815737061705055e-48	1.4092111786304335e-85
1091	2000	8	5	400	10	3	1.5145469037516063e-77	7.8635624627998e-49
919	2000	4	50	1	100	30	3.712007806634662e-131	1.42048986403065e-25
879	2000	4	5	40	30	30	2.5726471068786218e-129	1.012722349638501e-25
440	2000	2	50	9	100	30	3.146558959318475e-93	3.4080658425969414e-39
1517	2000	16	10	400	100	1	3.85983068505232e-32	2.321055531269117e-121
877	2000	4	5	1	30	30	7.478287308353248e-171	1.6098170825684532e-16
1052	2000	8	1	9	300	1	7.243958947865799e-24	7.575656403752454e-153
624	2000	4	50	900	10	3	1.140795078627907e-13	6.869652241433955e-261
1289	2000	8	100	400	100	10	3.271692703304364e-136	6.749253595860256e-24
556	2000	4	10	90	100	1	1.3724137217958835e-37	2.5679697216253153e-107
531	2000	4	50	40	30	1	8.469631199305326e-37	3.3435604560424457e-109
693	2000	4	1	40	300	3	2.3115948493996857e-103	1.3945724768729536e-35
1170	2000	8	100	900	100	3	3.32573085789418e-44	3.9466723044542986e-95
690	2000	4	100	900	100	3	2.9134490997195964e-18	1.4032099439756328e-204
1049	2000	8	100	400	100	1	7.709049038268589e-54	4.4918062923895455e-81
1546	2000	16	10	90	300	1	3.9297349425819056e-31	5.08724939321593e-126
1740	2000	16	100	900	30	10	6.386498422237096e-130	1.5568682737525575e-26
377	2000	2	10	400	10	30	5.703528691857771e-15	8.022207740826082e-265
1408	2000	8	100	90	100	30	2.0041815996486233e-177	3.4212418824187355e-16
372	2000	2	5	900	10	30	3.4423338490186193e-23	5.504704155818695e-167
885	2000	4	10	40	30	30	7.174253777552978e-93	2.3232128159466627e-40
958	2000	4	100	90	300	30	3.67365613434677e-113	3.3352610891974015e-33
901	2000	4	1	1	100	30	5.440600708893612e-140	1.3086000264270453e-23
908	2000	4	5	9	100	30	2.653605534542616e-141	4.2666068995608106e-23
1112	2000	8	1	9	30	3	2.533002392551622e-60	3.0740659725256746e-72
66	2000	2	1	900	100	1	1.5377914317950333e-68	2.0429461583702928e-60
890	2000	4	50	9	30	30	8.282244093168722e-173	4.471590423270981e-17
21	2000	2	50	40	10	1	5.661939293593136e-36	4.492597034772174e-113
779	2000	4	100	400	30	10	6.980918922714347e-79	1.0170608699283795e-50
1016	2000	8	100	9	30	1	1.3662084577793528e-26	4.9339913150024065e-146
1871	2000	16	5	400	100	30	2.29019730143247e-149	7.931368698003109e-22
638	2000	4	5	9	30	3	9.93213761323965e-106	6.31833752462385e-36
1571	2000	16	5	400	10	3	2.437213547808405e-89	1.245439531743106e-43
739	2000	4	50	1	10	10	2.3257379175501547e-187	5.200012894307465e-16
572	2000	4	1	9	300	1	2.4105169145529655e-30	2.8877116764310976e-130
1544	2000	16	10	9	300	1	3.7370924028744076e-26	2.427139140037689e-149
136	2000	2	10	90	10	3	1.2048581272505832e-16	8.022207740826082e-265
922	2000	4	50	90	100	30	2.9445655740090414e-110	5.908241638277073e-35
636	2000	4	1	900	30	3	1.911301082666246e-92	1.9455870713185232e-42
627	2000	4	100	40	10	3	5.949721415218077e-98	1.1711187962397558e-39
928	2000	4	100	90	100	30	2.2453477564005696e-103	2.0279596621223647e-37
722	2000	4	1	9	10	10	1.3943561569820778e-192	1.5638969462430925e-15
937	2000	4	5	1	300	30	1.5162768450020347e-134	1.163830082316839e-26
1551	2000	16	50	40	300	1	3.7908413341255256e-29	3.0938067970491828e-139
871	2000	4	1	1	30	30	5.375050746694257e-145	4.047332055541881e-23
845	2000	4	1	400	10	30	6.24231019853352e-125	2.2340955536635404e-30
1332	2000	8	5	900	10	30	5.225617937349589e-100	1.712468339344568e-39
547	2000	4	5	1	100	1	1.2207425893406099e-32	1.1259625761076955e-127
569	2000	4	100	400	100	1	7.357729705094471e-20	3.0285255533334e-238
1058	2000	8	5	9	300	1	1.5598540609151582e-35	4.092744361123041e-119
561	2000	4	50	40	100	1	5.39178553435726e-45	7.40508270713189e-101
1470	2000	16	100	900	10	1	3.4264080925209423e-65	1.7310114246106976e-69
775	2000	4	100	1	30	10	7.703838869854743e-151	2.1529798541209597e-22
402	2000	2	5	900	30	30	1.3594934225190672e-17	2.7730382538681155e-301
1166	2000	8	100	9	100	3	9.635620110187033e-54	1.6344832261648625e-86
535	2000	4	100	1	30	1	9.354177121969143e-39	1.8786334674451805e-113
499	2000	4	50	1	10	1	6.867447129881601e-28	2.5155047897572912e-149
116	2000	2	100	9	300	1	1.210298718519185e-36	5.428043743969514e-117
637	2000	4	5	1	30	3	4.199071521723959e-105	1.4339358063232094e-38
972	2000	8	5	900	10	1	5.7241056689572926e-36	1.584275689915772e-119
578	2000	4	5	9	300	1	6.521689210396737e-33	1.6575936013107733e-128
875	2000	4	1	400	30	30	1.870134501321392e-147	1.360201915881009e-23
1769	2000	16	100	400	100	10	1.2929046333860298e-141	2.1729908562975427e-25
1637	2000	16	10	400	100	3	2.978486475017619e-73	9.539083930905874e-61
891	2000	4	50	40	30	30	8.14215342180504e-171	5.872736641549514e-19
464	2000	2	10	9	300	30	4.142035033089246e-49	2.475998710366335e-94
620	2000	4	50	9	10	3	1.603291512695371e-113	9.420020517013239e-36
220	2000	2	5	90	300	3	2.229363811228744e-18	2.6459616457388512e-303
915	2000	4	10	40	100	30	1.0475138711022968e-105	2.0964927630148328e-38
1558	2000	16	100	90	300	1	1.639833450056501e-33	7.574370092667011e-127
989	2000	8	100	400	10	1	4.272419979168008e-50	1.7208164486003916e-93
1254	2000	8	50	900	30	10	5.496309522174272e-63	8.741564610736721e-74
613	2000	4	10	1	10	3	5.002451925358255e-74	1.5757589609989777e-60
656	2000	4	100	9	30	3	2.170188137700456e-89	4.558018552993635e-47
1144	2000	8	1	90	100	3	1.5427094853337435e-71	4.88960354529631e-63
1126	2000	8	10	90	30	3	3.4582064676692043e-87	3.466917604457209e-49
1027	2000	8	5	1	100	1	5.2357471114347466e-34	5.1199041369115094e-126
1196	2000	8	100	9	300	3	5.222766866244855e-58	5.824328900462453e-82
783	2000	4	1	40	100	10	2.9586409578526567e-162	1.1043473139781952e-20
1404	2000	8	50	900	100	30	1.2066367359231951e-42	8.09316148910027e-110
80	2000	2	50	9	100	1	2.8005361312976473e-33	9.272461548783313e-129
1348	2000	8	100	90	10	30	3.3583118304784496e-197	3.976223631723649e-16
855	2000	4	10	40	10	30	7.905240574581386e-136	2.2991454127593306e-28
710	2000	4	50	9	300	3	3.3341777025325326e-78	6.433154589719704e-56
889	2000	4	50	1	30	30	2.0968243910110846e-164	1.7118819002583724e-20
34	2000	2	1	90	30	1	8.164551496894713e-65	4.0288240006444636e-72
864	2000	4	50	900	10	30	1.5695353767948138e-19	5.78483984739059e-279
696	2000	4	1	900	300	3	2.6829880372995793e-76	3.5770361083973004e-59
1889	2000	16	100	400	100	30	1.3081463180790177e-184	7.644292301519145e-18
584	2000	4	10	9	300	1	5.514087096497472e-35	3.431399664122819e-125
1374	2000	8	50	900	30	30	3.595368954041532e-32	6.499844293393619e-134
952	2000	4	50	90	300	30	4.8996251300317034e-98	4.6892833892490615e-43
921	2000	4	50	40	100	30	4.958307698086033e-120	7.941610813591721e-35
1494	2000	16	50	900	30	1	3.4526858475998226e-61	1.8742527019754846e-79
893	2000	4	50	400	30	30	6.640352075314796e-49	5.181233250699795e-98
591	2000	4	50	40	300	1	7.692319711928083e-43	5.553280435101715e-111
1812	2000	16	5	900	10	30	1.6017053683903516e-141	1.4170983950560257e-26
486	2000	4	1	900	10	1	9.795438862130457e-33	4.040952853485275e-132
1519	2000	16	50	1	100	1	4.2885314548810585e-29	6.742995412018169e-152
649	2000	4	50	1	30	3	8.64198028063887e-101	2.5813187466108136e-42
884	2000	4	10	9	30	30	5.493712582424642e-176	3.8113497442807545e-19
582	2000	4	5	900	300	1	2.4093243511767656e-22	2.5596645585299374e-250
1434	2000	8	50	900	300	30	1.3333923616348374e-37	2.2442122232818045e-120
1120	2000	8	5	90	30	3	1.0317719167274783e-78	4.395810456618454e-57
1025	2000	8	1	400	100	1	2.113823392945977e-28	3.77266377117761e-157
1155	2000	8	10	40	100	3	2.1847270303153355e-76	2.8840970331429e-60
874	2000	4	1	90	30	30	1.1338293185495744e-150	3.960163617905065e-24
873	2000	4	1	40	30	30	3.3108225613319927e-152	1.4942115300946997e-23
58	2000	2	100	90	30	1	5.5871085305683475e-33	7.409395337585769e-132
1542	2000	16	5	900	300	1	7.604747208598377e-26	2.0034773431332415e-178
929	2000	4	100	400	100	30	3.0049543271342815e-54	6.871552771253837e-90
57	2000	2	100	40	30	1	1.6962290412097785e-36	8.127596716458955e-124
841	2000	4	1	1	10	30	4.185995638093092e-154	1.7698739864847924e-23
1055	2000	8	1	400	300	1	1.362512747143246e-29	5.093135154451537e-151
86	2000	2	100	9	100	1	1.6291612216793645e-36	1.1825176070452299e-123
980	2000	8	50	9	10	1	1.8831835354769155e-23	3.8273479203089867e-218
899	2000	4	100	400	30	30	1.7796989572351954e-62	8.261953778554995e-79
1425	2000	8	10	40	300	30	3.1261296960781646e-172	6.417708395001806e-20
1078	2000	8	100	90	300	1	4.548190253180187e-44	5.592262016441442e-110
1907	2000	16	10	400	300	30	5.93553760400682e-142	2.7819317861763666e-27
1365	2000	8	10	40	30	30	1.9150191982301897e-189	6.889093552876824e-18
1335	2000	8	10	40	10	30	9.956932290261357e-203	2.3123972840694085e-16
920	2000	4	50	9	100	30	1.603291512695371e-113	8.985610991422871e-38
498	2000	4	10	900	10	1	0.01963096897386574	0.0
850	2000	4	5	90	10	30	7.765111503272826e-132	5.219166920608022e-32
596	2000	4	100	9	300	1	3.821966206416282e-39	3.247140935295061e-119
478	2000	2	100	90	300	30	1.1943421165693084e-51	2.152199629456995e-95
11	2000	2	5	400	10	1	0.00016067379608215344	0.0
527	2000	4	10	400	30	1	0.0001245756787122278	0.0
551	2000	4	5	400	100	1	1.0367817058020296e-27	7.406642613665233e-169
1536	2000	16	1	900	300	1	1.1465657078855658e-25	1.3049149933809333e-190
258	2000	2	10	900	10	10	1.7233933410206964e-06	0.0
1305	2000	8	10	40	300	10	1.1826178855189959e-141	6.4654008835803815e-28
104	2000	2	10	9	300	1	4.338374503154502e-43	7.721922079917032e-113
10	2000	2	5	90	10	1	3.7217942424192486e-07	0.0
191	2000	2	5	400	100	3	2.2347599107878166e-22	1.910753582753041e-265
137	2000	2	10	400	10	3	2.7004339092904756e-07	0.0
467	2000	2	10	400	300	30	8.571547248092576e-08	0.0
493	2000	4	10	1	10	1	3.446396111604456e-33	5.822026599938041e-136
138	2000	2	10	900	10	3	8.276216003617334e-08	0.0
33	2000	2	1	40	30	1	4.577149672426891e-08	0.0
468	2000	2	10	900	300	30	4.548825865528883e-08	0.0
483	2000	4	1	40	10	1	9.02038043895732e-44	4.737326776128112e-112
1751	2000	16	5	400	100	10	8.082901352950114e-115	3.185110618477805e-38
99	2000	2	5	40	300	1	4.979168398340341e-09	0.0
5	2000	2	1	400	10	1	6.197534884595468e-43	7.492610269193142e-114
46	2000	2	10	90	30	1	1.7735581312894108e-09	0.0
806	2000	4	100	9	100	10	2.2472495100408407e-171	5.25287401450135e-21
221	2000	2	5	400	300	3	9.408949883933499e-10	0.0
1433	2000	8	50	400	300	30	3.842599499927059e-111	8.186925672783313e-40
1038	2000	8	10	900	100	1	4.672065816414213e-10	0.0
102	2000	2	5	900	300	1	3.184170727483116e-10	0.0
975	2000	8	10	40	10	1	8.372282789718054e-53	5.388524826324709e-97
536	2000	4	100	9	30	1	9.112244081072057e-32	2.004535199372623e-148
780	2000	4	100	900	30	10	8.885484694905189e-23	2.3338077222810577e-289
588	2000	4	10	900	300	1	2.614134671922152e-10	0.0
322	2000	2	50	90	100	10	3.343907078944385e-33	1.187655454923578e-140
968	2000	8	5	9	10	1	1.319600135997428e-28	5.989115394070645e-171
1690	2000	16	5	90	10	10	6.452440263547612e-147	6.031935498795135e-27
288	2000	2	10	900	30	10	2.519444416062196e-10	0.0
1192	2000	8	50	90	300	3	1.0786626878724504e-83	6.4314197781489355e-56
1320	2000	8	100	900	300	10	4.792195221458583e-59	1.932447497640465e-86
100	2000	2	5	90	300	1	2.1072490893982445e-10	0.0
1661	2000	16	5	400	300	3	1.6941425803037084e-77	3.569803760596026e-62
927	2000	4	100	40	100	30	1.3929248250826003e-111	5.356098576086475e-40
61	2000	2	1	1	100	1	1.5592396705550207e-10	0.0
341	2000	2	5	400	300	10	2.44266577401604e-25	7.323089985546034e-209
932	2000	4	1	9	300	30	1.7145554630230375e-175	1.0088710807267764e-20
1029	2000	8	5	40	100	1	3.605456743989598e-33	1.5230200682488706e-142
438	2000	2	10	900	100	30	4.3492889863449087e-11	0.0
1883	2000	16	50	400	100	30	2.2145062560084783e-150	3.085062353498633e-26
1312	2000	8	50	90	300	10	2.1268370969333597e-116	1.2668866452026115e-38
1336	2000	8	10	90	10	30	2.222132565796655e-151	7.984994167619108e-26
41	2000	2	5	400	30	1	1.9372490128523565e-11	0.0
1643	2000	16	50	400	100	3	9.589641845104741e-110	1.2869537193381152e-40
603	2000	4	1	40	10	3	1.2380148521499463e-102	2.7812384825485196e-44
1240	2000	8	5	90	30	10	5.2175074872723776e-155	8.467097440754609e-25
634	2000	4	1	90	30	3	4.331861570131545e-98	3.808921530786337e-47
898	2000	4	100	90	30	30	4.1718878601338224e-101	2.6815143959736134e-45
1515	2000	16	10	40	100	1	2.661145155414333e-31	2.4652513691102646e-154
257	2000	2	10	400	10	10	9.808802056454256e-13	0.0
577	2000	4	5	1	300	1	7.569302072409272e-47	1.0084920535831991e-110
437	2000	2	10	400	100	30	2.9321590461163177e-13	0.0
602	2000	4	1	9	10	3	1.6030115837182e-73	4.98696371365399e-71
347	2000	2	10	400	300	10	6.860669075716522e-14	0.0
1138	2000	8	100	90	30	3	1.078034470507435e-99	7.368075998702218e-47
1318	2000	8	100	90	300	10	6.911150702105532e-132	8.696460082932776e-34
537	2000	4	100	40	30	1	8.796144071186764e-38	2.4091740023597966e-128
111	2000	2	50	40	300	1	3.460870070189706e-36	3.5514469087388406e-130
50	2000	2	50	9	30	1	2.0667391506659448e-24	5.240155146321059e-258
407	2000	2	10	400	30	30	4.907635468464673e-14	0.0
714	2000	4	50	900	300	3	2.8043697595585373e-14	0.0
1331	2000	8	5	400	10	30	1.569383075985994e-99	3.6065486386890916e-47
1259	2000	8	100	400	30	10	2.6767744148897628e-120	4.2420661657381516e-38
897	2000	4	100	40	30	30	8.297404244838388e-206	1.2376889482345768e-17
312	2000	2	5	900	100	10	1.9683563665442806e-14	0.0
1209	2000	8	5	40	10	10	9.337914681874295e-190	1.8250007133429803e-19
892	2000	4	50	90	30	30	3.423128745345958e-99	4.696859755145701e-48
317	2000	2	10	400	100	10	5.703528691857771e-15	0.0
1525	2000	16	100	1	100	1	1.0027158723387363e-33	6.755669501917971e-144
45	2000	2	10	40	30	1	5.436664216268381e-15	0.0
408	2000	2	10	900	30	30	5.4027333484288955e-15	0.0
1606	2000	16	10	90	30	3	2.6527855214110886e-92	4.445998390895165e-53
132	2000	2	5	900	10	3	3.691338516317044e-15	0.0
563	2000	4	50	400	100	1	3.0696816199752486e-15	0.0
595	2000	4	100	1	300	1	1.1407728736808896e-33	2.225113731702067e-145
552	2000	4	5	900	100	1	6.017889421628232e-24	2.054386348462224e-309
56	2000	2	100	9	30	1	1.697782045553496e-47	1.5837413836900736e-111
842	2000	4	1	9	10	30	1.7267722835748929e-162	3.0803193490129373e-24
880	2000	4	5	90	30	30	7.773242106660858e-121	6.097646964228525e-39
378	2000	2	10	900	10	30	8.051006230330066e-16	0.0
1347	2000	8	100	40	10	30	2.8710757004097304e-264	5.3938358955416693e-14
131	2000	2	5	400	10	3	7.220229920027968e-16	0.0
118	2000	2	100	90	300	1	7.220229920027968e-16	0.0
1572	2000	16	5	900	10	3	1.331201605321391e-96	8.656900762862797e-51
860	2000	4	50	9	10	30	3.797427741900256e-160	1.3839781460349573e-25
482	2000	4	1	9	10	1	1.06553438856e-49	7.810924305943449e-109
32	2000	2	1	9	30	1	5.262273584500326e-38	5.1905394613186005e-130
75	2000	2	10	40	100	1	2.249910421170371e-42	4.623466670548069e-124
226	2000	2	10	90	300	3	3.223796018008466e-16	0.0
1330	2000	8	5	90	10	30	1.1837949583970759e-195	1.6289502993510822e-19
27	2000	2	100	40	10	1	1.3091113209105883e-43	5.562411118886668e-121
1438	2000	8	100	90	300	30	4.471066556844105e-196	1.7552910874741694e-19
553	2000	4	10	1	100	1	2.8875447706729298e-43	1.958842715374582e-122
1601	2000	16	5	400	30	3	8.090056987166971e-108	7.124946630216302e-45
1403	2000	8	50	400	100	30	7.438332764406148e-91	1.3305703151680716e-55
502	2000	4	50	90	10	1	2.5236259868252404e-56	3.282959494180332e-98
866	2000	4	100	9	10	30	8.644230444008459e-172	1.6410241880818605e-23
1077	2000	8	100	40	300	1	1.5865546649724415e-38	2.7499728401103316e-131
197	2000	2	10	400	100	3	6.262596378669615e-17	0.0
1373	2000	8	50	400	30	30	1.1977521841788597e-87	1.4193910348456012e-59
601	2000	4	1	1	10	3	5.417203150857566e-121	1.587898050273613e-39
16	2000	2	10	90	10	1	4.0545325316600184e-25	5.558372e-317
1224	2000	8	50	900	10	10	8.979431809823009e-63	3.743507821751472e-87
73	2000	2	10	1	100	1	8.298543628521543e-48	7.492610269193142e-114
1221	2000	8	50	40	10	10	3.760669160907552e-212	2.3038558577958888e-18
202	2000	2	50	90	100	3	7.548831234317809e-26	3.3468099313208575e-269
495	2000	4	10	40	10	1	5.975728751174305e-41	5.1818647509608777e-129
1132	2000	8	50	90	30	3	2.4856227073417057e-79	3.440830198127031e-68
15	2000	2	10	40	10	1	5.80878379916593e-18	0.0
865	2000	4	100	1	10	30	3.198989095121705e-143	2.3811951619787956e-32
1372	2000	8	50	90	30	30	6.958631238775781e-227	2.9627475810095585e-17
1457	2000	16	10	400	10	1	3.558401217048163e-63	1.0551147159890404e-87
848	2000	4	5	9	10	30	5.796179599024488e-169	2.6468448920664794e-25
1357	2000	8	5	1	30	30	5.614670958698725e-199	2.6580068777204966e-20
154	2000	2	1	90	30	3	9.314399325156131e-32	3.2667585028125367e-179
348	2000	2	10	900	300	10	9.101886701984407e-19	0.0
81	2000	2	50	40	100	1	6.674617437321852e-19	0.0
863	2000	4	50	400	10	30	7.597681908083299e-67	2.3658778929059956e-84
1	2000	2	1	1	10	1	3.205643444022897e-41	2.8877116764310976e-130
846	2000	4	1	900	10	30	1.0782733787592119e-178	7.458241362671399e-24
1056	2000	8	1	900	300	1	5.2237281368267786e-39	3.671313888447264e-139
1556	2000	16	100	9	300	1	2.4361620190432465e-34	6.640326593243662e-158
1337	2000	8	10	400	10	30	4.3982139619150026e-88	1.662150850997482e-61
1402	2000	8	50	90	100	30	5.502544737056906e-190	4.200033799047449e-22
859	2000	4	50	1	10	30	6.611886893815305e-301	6.204658930866759e-14
861	2000	4	50	40	10	30	1.6855551311441245e-145	5.5319719272108666e-33
1914	2000	16	50	900	300	30	2.360335148032676e-92	2.3707502157548875e-58
109	2000	2	50	1	300	1	5.264439098199835e-47	8.68510256986853e-122
1482	2000	16	5	900	30	1	2.242235533278144e-44	7.462391289948043e-126
900	2000	4	100	900	30	30	8.2092930874608e-33	7.704228746832234e-176
8	2000	2	5	9	10	1	7.299349072190256e-30	6.32716100806402e-215
1011	2000	8	50	40	30	1	1.6663197466808596e-38	8.104043662751001e-144
685	2000	4	100	1	100	3	1.7223413369946096e-89	6.971713936515264e-61
1317	2000	8	100	40	300	10	9.757481805999386e-150	4.976684537473886e-32
82	2000	2	50	90	100	1	4.09714607166566e-20	0.0
606	2000	4	1	900	10	3	6.902916271308763e-121	1.767843109551919e-42
69	2000	2	5	40	100	1	1.8702116483750118e-20	0.0
605	2000	4	1	400	10	3	1.856832288679445e-123	1.6286488950120145e-40
1764	2000	16	50	900	100	10	3.910853679666833e-112	6.975595499708491e-47
1229	2000	8	100	400	10	10	9.597100538836894e-179	3.184508970591208e-24
1290	2000	8	100	900	100	10	4.642311911932168e-71	2.2474142850766293e-82
500	2000	4	50	9	10	1	5.3077600001679735e-46	2.21210675008703e-124
112	2000	2	50	90	300	1	1.3647709738980744e-20	0.0
1613	2000	16	50	400	30	3	8.879008878017373e-127	5.687821768916526e-40
88	2000	2	100	90	100	1	9.528966903410481e-21	0.0
1064	2000	8	10	9	300	1	1.2180753901732131e-51	4.153645076197453e-113
28	2000	2	100	90	10	1	1.496710586401927e-30	1.7728663655474328e-215
1369	2000	8	50	1	30	30	1.9594158531932443e-208	3.298327272098023e-20
740	2000	4	50	9	10	10	1.375046281010683e-234	4.176385819823721e-18
525	2000	4	10	40	30	1	9.758695816047199e-44	1.982600215213902e-129
1709	2000	16	100	400	10	10	1.6873820490743583e-188	1.4081498109696095e-23
110	2000	2	50	9	300	1	1.786226124013123e-28	1.2081015969664604e-290
1431	2000	8	50	40	300	30	2.58779065765358e-161	1.7898389279969568e-29
1505	2000	16	1	400	100	1	4.844792363530832e-32	1.9976315179805705e-201
793	2000	4	10	1	100	10	1.5735736710591774e-188	1.1530647232139758e-23
1704	2000	16	50	900	10	10	2.4407374466694026e-112	2.1573126678826777e-48
844	2000	4	1	90	10	30	4.332827701344126e-202	1.146792778239961e-21
178	2000	2	100	90	30	3	4.656837085623631e-22	0.0
65	2000	2	1	400	100	1	8.947744287570596e-54	1.0973910666244039e-112
1267	2000	8	5	1	100	10	2.0137447997757333e-139	7.07085657515631e-37
1419	2000	8	5	40	300	30	1.3341034880880418e-170	3.1500846866951232e-27
867	2000	4	100	40	10	30	6.142843906904881e-162	1.0540546900525268e-29
1147	2000	8	5	1	100	3	2.9350309045515554e-57	4.0114522404273986e-106
1185	2000	8	10	40	300	3	2.1070206572856523e-104	1.7236852280487154e-53
994	2000	8	1	90	30	1	5.142552773310468e-40	3.7715123800315575e-145
959	2000	4	100	400	300	30	2.938502586292687e-66	2.0324884725774476e-89
22	2000	2	50	90	10	1	1.3793248522760777e-28	4.5892e-319
1048	2000	8	100	90	100	1	8.39819432733451e-42	1.5700824223264578e-143
684	2000	4	50	900	100	3	6.842797612881313e-23	0.0
534	2000	4	50	900	30	1	6.725778261886158e-23	0.0
1063	2000	8	10	1	300	1	3.681947999874321e-42	2.029920053148662e-143
1545	2000	16	10	40	300	1	8.961540202466607e-41	1.1051838048222542e-146
1071	2000	8	50	40	300	1	9.293546184838591e-50	3.5242341352552014e-122
1600	2000	16	5	90	30	3	8.904454245677235e-89	3.6053856007572348e-68
484	2000	4	1	90	10	1	2.9422057743014962e-61	1.033112133640297e-101
1823	2000	16	50	400	10	30	6.506036740874798e-224	4.465417285330151e-20
448	2000	2	100	90	100	30	1.1657573303417961e-76	2.1781264313694315e-80
70	2000	2	5	90	100	1	2.4648604096816493e-23	0.0
1409	2000	8	100	400	100	30	7.77891038376681e-107	1.388463077223374e-53
1636	2000	16	10	90	100	3	5.751670889458897e-115	1.4073379272699966e-49
1890	2000	16	100	900	100	30	2.6513703660732433e-140	5.947825998389331e-38
1005	2000	8	10	40	30	1	8.566317495292044e-66	6.874079012677335e-94
1529	2000	16	100	400	100	1	4.941829890893266e-55	8.006871828955786e-114
1047	2000	8	100	40	100	1	4.203426241068339e-37	4.8650918970378735e-164
1677	2000	16	100	40	300	3	3.852690803577734e-103	2.0687179503671894e-56
382	2000	2	50	90	10	30	1.6235356734734209e-72	2.0856018856725026e-86
1501	2000	16	1	1	100	1	1.184711926751918e-34	3.897935184953388e-188
91	2000	2	1	1	300	1	6.097322505544295e-57	1.5837413836900736e-111
1026	2000	8	1	900	100	1	8.195181133166664e-43	3.561479741024215e-145
1295	2000	8	1	400	300	10	4.509665598346005e-112	4.423086214330388e-52
172	2000	2	50	90	30	3	3.504417972199082e-37	5.504704155818695e-167
530	2000	4	50	9	30	1	3.4656251765374666e-34	1.1477377034490005e-195
1252	2000	8	50	90	30	10	8.510228116672514e-169	1.7428209977387872e-30
1920	2000	16	100	900	300	30	5.278345566584459e-130	1.2374946654591821e-42
92	2000	2	1	9	300	1	4.3034844536449025e-51	2.0757029357824385e-123
87	2000	2	100	40	100	1	4.708334151501317e-39	5.193808965456098e-158
1237	2000	8	5	1	30	10	5.271548596310046e-170	2.6218631141056225e-30
1462	2000	16	50	90	10	1	1.8720877644482662e-76	2.7284258762983357e-83
252	2000	2	5	900	10	10	4.276049111277713e-24	0.0
1859	2000	16	100	400	30	30	1.004120335024247e-198	3.48020481112304e-24
76	2000	2	10	90	100	1	2.6939501543755534e-24	0.0
843	2000	4	1	40	10	30	1.0589129021313634e-196	1.771808247149855e-24
318	2000	2	10	900	100	10	2.33904248908579e-24	0.0
655	2000	4	100	1	30	3	4.89007477031233e-117	6.665600912508591e-50
1023	2000	8	1	40	100	1	2.5990922709137472e-40	1.4013318166340835e-156
1046	2000	8	100	9	100	1	8.747166782636376e-51	5.060059385667133e-125
1516	2000	16	10	90	100	1	4.1400308769900206e-45	3.8032504677551506e-139
614	2000	4	10	9	10	3	9.570854981609445e-114	1.3612078206568311e-52
192	2000	2	5	900	100	3	1.1935920545893544e-24	0.0
998	2000	8	5	9	30	1	1.0332172062820145e-39	2.60594223369881e-160
997	2000	8	5	1	30	1	4.4444429448777865e-46	1.5170225900223038e-136
3	2000	2	1	40	10	1	3.3164283372862525e-33	6.284928168734597e-246
854	2000	4	10	9	10	30	7.88322400013891e-172	5.1155739773229285e-30
1589	2000	16	100	400	10	3	2.5954753507945855e-127	2.129864373932985e-45
232	2000	2	50	90	300	3	2.414934704830107e-32	1.603396707513435e-281
1423	2000	8	10	1	300	30	1.697447768315799e-142	5.3248292251970076e-39
52	2000	2	50	90	30	1	2.5112734713051865e-25	0.0
514	2000	4	1	90	30	1	2.703918143805258e-55	5.609374604360911e-119
1222	2000	8	50	90	10	10	2.3519012496572414e-205	4.30096518723028e-24
1181	2000	8	5	400	300	3	8.571273639241966e-105	6.706808279529617e-59
1619	2000	16	100	400	30	3	3.554197796234431e-143	5.3248292251970076e-39
4	2000	2	1	90	10	1	1.9955862086830208e-56	5.428043743969514e-117
1178	2000	8	5	9	300	3	3.40949127171048e-97	1.0055165588741396e-66
511	2000	4	1	1	30	1	4.840530552525125e-54	9.51637848393647e-123
38	2000	2	5	9	30	1	5.853229178539455e-40	2.3193747180188473e-170
1411	2000	8	1	1	300	30	6.544725502344757e-204	1.354482868916401e-24
1841	2000	16	5	400	30	30	3.0437734076526824e-174	6.6678858202171935e-31
1236	2000	8	1	900	30	10	5.5007869525330914e-164	1.220445823965207e-33
643	2000	4	10	1	30	3	3.195231412758577e-129	7.673632967113895e-46
1165	2000	8	100	1	100	3	3.447870287002034e-109	2.644962731500506e-57
1534	2000	16	1	90	300	1	3.0022558366912964e-41	2.4150969259636572e-161
476	2000	2	100	9	300	30	1.2385214628820987e-65	1.5938557953798925e-101
1401	2000	8	50	40	100	30	4.846048174808599e-185	7.206869313698558e-29
1303	2000	8	10	1	300	10	1.7488373000802223e-92	1.0834676093528247e-71
1022	2000	8	1	9	100	1	6.523303940064727e-48	4.39133034001775e-137
1076	2000	8	100	9	300	1	5.083991144278953e-40	3.940962754731747e-173
161	2000	2	5	400	30	3	6.465454823029908e-33	3.233338204e-314
401	2000	2	5	400	30	30	1.9417869398449624e-26	0.0
1463	2000	16	50	400	10	1	3.509427355725757e-76	2.783278596089185e-89
1258	2000	8	100	90	30	10	1.6055124698617895e-155	1.7937975129823066e-36
1410	2000	8	100	900	100	30	8.647317039260295e-54	2.906747892769638e-126
488	2000	4	5	9	10	1	4.537748142911495e-52	9.265221195639653e-129
1432	2000	8	50	90	300	30	1.6719039185671898e-165	2.4892522076403714e-34
1443	2000	16	1	40	10	1	1.3835844150581637e-37	2.2225738734223038e-200
1282	2000	8	50	90	100	10	1.7534296527057008e-183	1.8029623354654526e-30
1150	2000	8	5	90	100	3	1.6172193356626816e-102	4.9510676120099e-65
222	2000	2	5	900	300	3	1.086202239919884e-26	0.0
1239	2000	8	5	40	30	10	2.9697707257923327e-102	2.079074624896656e-65
862	2000	4	50	90	10	30	1.2746234945264666e-142	1.4643963544569197e-40
436	2000	2	10	90	100	30	5.773123709896884e-37	2.338934442680446e-208
1416	2000	8	1	900	300	30	3.7923588857529005e-170	1.1843554422788671e-33
1488	2000	16	10	900	30	1	2.2213243527061014e-50	9.886496188583772e-133
1396	2000	8	10	90	100	30	1.0726515907053443e-195	5.868374219237929e-28
1439	2000	8	100	400	300	30	6.518573062266202e-122	5.5753274629172965e-52
25	2000	2	100	1	10	1	6.193227387226904e-35	1.745653360407946e-260
94	2000	2	1	90	300	1	4.7773924133286255e-39	1.9403249678757122e-192
1499	2000	16	100	400	30	1	2.4877014365704968e-70	6.214547252505879e-99
621	2000	4	50	40	10	3	1.7005713713027554e-139	1.3027192398135393e-43
1371	2000	8	50	40	30	30	4.149570672642527e-210	1.4152169224809687e-25
1225	2000	8	100	1	10	10	9.580632745940775e-202	3.4957460213604654e-27
544	2000	4	1	90	100	1	2.1420576111082348e-48	8.104043662751001e-144
1818	2000	16	10	900	10	30	9.2750599104033e-122	4.194605988851337e-53
662	2000	4	1	9	100	3	1.657824023299339e-98	7.433268826238002e-71
14	2000	2	10	9	10	1	7.662366795293982e-36	5.72296059444041e-255
869	2000	4	100	400	10	30	2.4677368059192976e-77	2.924667751354379e-90
697	2000	4	5	1	300	3	1.372325260769458e-111	4.163318524909751e-60
12	2000	2	5	900	10	1	2.470785149695418e-28	0.0
1326	2000	8	1	900	10	30	2.0488680586667177e-180	1.8637526082946314e-32
1089	2000	8	5	40	10	3	1.086179001739707e-120	3.609925949626212e-55
443	2000	2	50	400	100	30	1.920164422874494e-28	0.0
1230	2000	8	100	900	10	10	1.3048966592332575e-92	4.1442095736763614e-76
1159	2000	8	50	1	100	3	3.857346896195465e-107	2.1234687293735886e-63
1260	2000	8	100	900	30	10	2.0149696739041687e-80	1.0431792353692564e-86
1884	2000	16	50	900	100	30	1.803781842904401e-123	6.319286173864705e-53
1461	2000	16	50	40	10	1	1.111299306413106e-57	5.706036568752215e-124
1378	2000	8	100	90	30	30	4.2674281303881393e-209	1.4965678860329595e-26
1607	2000	16	10	400	30	3	1.8268732195157892e-96	1.2208788287472202e-73
505	2000	4	100	1	10	1	9.1003540326984e-47	3.784922490520905e-155
1395	2000	8	10	40	100	30	8.951709527795702e-178	1.4041036525518926e-33
1311	2000	8	50	40	300	10	2.8799309586344534e-134	2.084523693720914e-48
1415	2000	8	1	400	300	30	2.7273046599977896e-170	3.5149410476910264e-35
1628	2000	16	5	9	100	3	3.1997680295387453e-86	7.282001772191726e-84
868	2000	4	100	90	10	30	5.3768108133779505e-161	5.767657333870168e-38
1117	2000	8	5	1	30	3	3.590199337154378e-138	3.404739770268996e-47
506	2000	4	100	9	10	1	6.803873767598993e-55	5.100810635614069e-131
1726	2000	16	10	90	30	10	3.246270555771453e-187	1.0238961526822383e-32
991	2000	8	1	1	30	1	1.8650619999197484e-47	8.635682655471033e-158
238	2000	2	100	90	300	3	5.5505975491094224e-30	0.0
1407	2000	8	100	40	100	30	5.937332187216458e-210	4.169537435877122e-28
1440	2000	8	100	900	300	30	1.8481129053294813e-63	8.906060848347594e-116
1137	2000	8	100	40	30	3	5.518428321224083e-55	2.0285764267323992e-133
1334	2000	8	10	9	10	30	2.4959939155669184e-270	3.0699421687449234e-22
1528	2000	16	100	90	100	1	2.493326585070952e-44	2.0077182569778305e-181
1251	2000	8	50	40	30	10	3.852207046079976e-142	9.121680580151355e-46
85	2000	2	100	1	100	1	4.815069416200282e-41	1.072727548536776e-217
1143	2000	8	1	40	100	3	1.0899976731200785e-107	2.9219938666332256e-68
720	2000	4	100	900	300	3	1.4582882966350871e-30	0.0
1213	2000	8	10	1	10	10	6.969009098895183e-200	5.191517250057119e-31
106	2000	2	10	90	300	1	9.51919580358051e-31	0.0
930	2000	4	100	900	100	30	8.643567607411609e-31	0.0
107	2000	2	10	400	300	1	7.283932104350846e-31	0.0
1340	2000	8	50	9	10	30	3.8334542694223155e-169	2.8917473836872417e-37
105	2000	2	10	40	300	1	3.2308385117267033e-38	8.809398387831e-311
1854	2000	16	50	900	30	30	1.75675834196526e-148	5.274066851706737e-44
1202	2000	8	1	9	10	10	1.6305794658023683e-136	1.0545966641292476e-50
1659	2000	16	5	40	300	3	1.7229083607777043e-104	1.4996489306029344e-72
1173	2000	8	1	40	300	3	7.339712613719923e-78	2.5412169295999903e-98
1678	2000	16	100	90	300	3	7.29515076023547e-110	8.787826500633645e-71
1459	2000	16	50	1	10	1	4.623884153926545e-46	6.552446552323682e-186
1086	2000	8	1	900	10	3	3.825920059178592e-111	1.653215228814401e-69
508	2000	4	100	90	10	1	7.698029272777349e-68	1.357919563515789e-113
1021	2000	8	1	1	100	1	4.870232097710695e-45	4.869881557782209e-196
472	2000	2	50	90	300	30	2.3809345246160627e-47	1.035361004242001e-179
20	2000	2	50	9	10	1	6.197534884595468e-43	6.393818603749595e-249
540	2000	4	100	900	30	1	2.3511169958778843e-32	0.0
589	2000	4	50	1	300	1	8.284576617431454e-70	4.59899453554797e-113
1142	2000	8	1	9	100	3	2.4337930431740294e-116	9.142421083322604e-67
594	2000	4	50	900	300	1	2.1276544727222554e-32	0.0
72	2000	2	5	900	100	1	2.0707695162666413e-32	0.0
1502	2000	16	1	9	100	1	9.651677253060458e-45	1.2828540257417368e-205
990	2000	8	100	900	10	1	1.3831848823255426e-101	6.206840711979201e-78
516	2000	4	1	900	30	1	1.4898154113348623e-58	4.040952853485275e-132
412	2000	2	50	90	30	30	3.64035485895143e-52	2.588855354522676e-154
1175	2000	8	1	400	300	3	5.65974961295718e-98	1.0709128926482508e-81
1504	2000	16	1	90	100	1	6.7032116576892526e-49	6.668626527284285e-175
1469	2000	16	100	400	10	1	2.170188137700456e-89	2.1995886349176284e-88
1145	2000	8	1	400	100	3	4.831973493088865e-96	2.4403403527230282e-83
1388	2000	8	5	9	100	30	7.871603786646005e-158	2.610682258037558e-43
1172	2000	8	1	9	300	3	1.0802620372869844e-85	1.355140948126798e-93
1718	2000	16	5	9	30	10	6.3791e-319	6.198302727531697e-22
1781	2000	16	5	400	300	10	9.756830945459034e-129	7.095308559695793e-59
1017	2000	8	100	40	30	1	2.085610618142527e-51	9.104114721722278e-162
1379	2000	8	100	400	30	30	3.683654627210905e-164	2.661673375726733e-41
1292	2000	8	1	9	300	10	9.05497285661844e-159	9.559103815595784e-44
196	2000	2	10	90	100	3	2.3948793015928158e-33	0.0
974	2000	8	10	9	10	1	1.1607496481034663e-66	2.5930132764323147e-120
1119	2000	8	5	40	30	3	5.566293876125488e-121	1.4793458501526036e-66
510	2000	4	100	900	10	1	3.200992233202898e-44	2.492398173275021e-251
1344	2000	8	50	900	10	30	5.3672916266947563e-76	5.209033608005132e-109
992	2000	8	1	9	30	1	2.9661317970799265e-50	6.513502059313513e-175
35	2000	2	1	400	30	1	2.86825033636091e-44	3.8099416392581584e-253
1146	2000	8	1	900	100	3	5.272199461896099e-123	6.464080097096798e-65
1288	2000	8	100	90	100	10	2.0736251116263644e-189	1.4936335105114532e-36
168	2000	2	10	900	30	3	6.158379380373234e-34	0.0
1322	2000	8	1	9	10	30	1.6726676742389759e-239	1.4485852836874552e-29
1018	2000	8	100	90	30	1	3.5876166656649764e-60	3.6057435579541995e-139
517	2000	4	5	1	30	1	2.2372681781743024e-65	1.332967674014955e-125
1339	2000	8	50	1	10	30	1.2510825725375966e-227	1.693116900062138e-31
1309	2000	8	50	1	300	10	9.458277540866325e-152	1.3713280595132023e-48
101	2000	2	5	400	300	1	4.548497285102316e-35	0.0
481	2000	4	1	1	10	1	6.652187062292578e-65	1.1229023636125561e-127
1506	2000	16	1	900	100	1	5.3603715983565325e-56	1.0171322421095087e-157
1577	2000	16	10	400	10	3	1.9150236867065526e-141	1.9421252248231072e-55
983	2000	8	50	400	10	1	9.840788396292548e-103	6.546882716238808e-84
1653	2000	16	1	40	300	3	1.547862307370214e-88	1.771585618906387e-97
1393	2000	8	10	1	100	30	1.1005010061529354e-216	6.181162368378003e-34
1380	2000	8	100	900	30	30	1.6993218355818367e-82	2.715364412714641e-104
1328	2000	8	5	9	10	30	1.498463588651478e-244	7.458333878397733e-31
1448	2000	16	5	9	10	1	3.2324825140705867e-49	4.129895823770606e-213
1297	2000	8	5	1	300	10	5.715051051974959e-139	1.510000011233726e-58
1356	2000	8	1	900	30	30	5.952792460105107e-243	3.487574059181815e-31
1321	2000	8	1	1	10	30	9.956932290261357e-203	2.3766377194213988e-36
1268	2000	8	5	9	100	10	1.8314161899172529e-183	2.2557848340376584e-40
1363	2000	8	10	1	30	30	2.0515492913921126e-149	8.652898579571353e-53
1418	2000	8	5	9	300	30	7.143064359544901e-168	4.0787363483605463e-45
1174	2000	8	1	90	300	3	2.873590627562048e-115	2.901362359499475e-77
1262	2000	8	1	9	100	10	8.402196119148462e-146	3.456358588467071e-54
1633	2000	16	10	1	100	3	1.595576966183517e-76	9.512872698739271e-115
1198	2000	8	100	90	300	3	8.082315287496626e-106	2.9728351742589782e-83
1102	2000	8	50	90	10	3	1.081005440124042e-150	1.1357196225146665e-52
1125	2000	8	10	40	30	3	1.480322327345175e-121	1.5709168972616748e-73
7	2000	2	5	1	10	1	4.666995686491563e-67	1.3591446470189221e-129
1508	2000	16	5	9	100	1	3.5203526359049326e-54	5.629705496286244e-185
1238	2000	8	5	9	30	10	2.734644070285579e-176	2.201807796136237e-43
1900	2000	16	5	90	300	30	2.619096742844092e-184	1.7376909361992963e-41
1072	2000	8	50	90	300	1	5.306733305494291e-81	4.088594829127635e-110
1083	2000	8	1	40	10	3	7.523900952403545e-89	5.414727124079107e-103
227	2000	2	10	400	300	3	1.4992219464425618e-38	0.0
1539	2000	16	5	40	300	1	8.399619836582445e-75	2.4268993024605724e-122
996	2000	8	1	900	30	1	8.696496451818693e-73	4.955993360730003e-125
1473	2000	16	1	40	30	1	2.9811794850119948e-61	1.0590825604203222e-152
870	2000	4	100	900	10	30	6.205816190203568e-39	0.0
1190	2000	8	50	9	300	3	8.505691217997573e-121	4.369304555280324e-77
1107	2000	8	100	40	10	3	2.1735618158323304e-140	4.787270005191392e-61
1245	2000	8	10	40	30	10	1.516221772580411e-151	4.413775512414689e-54
1458	2000	16	10	900	10	1	3.870820802145187e-58	2.472791947558414e-168
489	2000	4	5	40	10	1	1.1285930958419526e-62	3.6939312211676327e-149
607	2000	4	5	1	10	3	6.894428725948945e-160	1.9443566328049273e-51
1256	2000	8	100	9	30	10	5.325964356526721e-162	2.2675010788494176e-50
1481	2000	16	5	400	30	1	4.6708798604302665e-95	4.294240512920698e-97
626	2000	4	100	9	10	3	5.5291761971098055e-152	4.9317975678472185e-54
1051	2000	8	1	1	300	1	1.1670349796217732e-56	1.5528843926427162e-183
64	2000	2	1	90	100	1	5.280615988234812e-51	3.4503159316761136e-256
570	2000	4	100	900	100	1	2.7986484058778335e-40	0.0
1535	2000	16	1	400	300	1	2.1519882837529236e-78	5.361050502559262e-118
1484	2000	16	10	9	30	1	5.361487210003136e-57	4.219884938872249e-185
1041	2000	8	50	40	100	1	5.863217247779633e-41	0.0
1689	2000	16	5	40	10	10	3.680286584617716e-160	4.445998390895165e-53
1479	2000	16	5	40	30	1	7.87666531947848e-94	1.184428924068631e-100
1296	2000	8	1	900	300	10	1.2973311626755461e-166	2.170308076643948e-50
71	2000	2	5	400	100	1	4.3884660587453215e-41	0.0
1522	2000	16	50	90	100	1	7.492265975133108e-74	2.402581875472956e-128
963	2000	8	1	40	10	1	1.8759116347392104e-55	9.590060994811617e-206
1286	2000	8	100	9	100	10	3.2815890183084288e-171	2.4542334409980786e-48
1590	2000	16	100	900	10	3	8.913499871490393e-223	4.829633032561781e-37
507	2000	4	100	40	10	1	1.5596708985174515e-70	7.361160696489818e-132
1293	2000	8	1	40	300	10	5.272349102399483e-150	6.62078413515417e-58
1660	2000	16	5	90	300	3	9.633519539645864e-92	8.646594368068257e-105
504	2000	4	50	900	10	1	4.256457181110723e-42	0.0
1829	2000	16	100	400	10	30	2.7392277815076757e-246	1.413031515583061e-34
1273	2000	8	10	1	100	10	7.042846710349802e-140	3.694193506618963e-67
358	2000	2	100	90	300	10	1.5190063671122873e-42	0.0
1527	2000	16	100	40	100	1	3.4308206485445584e-74	3.5352522095920467e-129
1349	2000	8	100	400	10	30	7.819255140456683e-145	1.0098556120753273e-61
1171	2000	8	1	1	300	3	8.841998688073893e-133	3.001233897114088e-72
960	2000	4	100	900	300	30	8.28262490570179e-43	0.0
1153	2000	8	10	1	100	3	8.78263477152845e-84	5.190997874628707e-114
328	2000	2	100	90	100	10	1.9134141317607765e-53	1.0775864751734753e-266
1131	2000	8	50	40	30	3	1.213546352895378e-131	7.65444424078422e-74
1869	2000	16	5	40	100	30	1.3030447668002868e-239	3.6546281324658635e-36
1787	2000	16	10	400	300	10	4.032581141162292e-169	7.729896657217998e-52
1354	2000	8	1	90	30	30	2.2466051316466362e-185	3.572688442610645e-46
418	2000	2	100	90	30	30	2.405618671685957e-61	3.0105290817187063e-175
1024	2000	8	1	90	100	1	1.4591954894909175e-64	1.8503065050184716e-154
1316	2000	8	100	9	300	10	1.93912880738985e-129	8.53082487331579e-77
1069	2000	8	50	1	300	1	3.3498942504759346e-63	2.321830311736086e-163
1100	2000	8	50	9	10	3	4.903674221501201e-114	1.7308431167694099e-87
1605	2000	16	10	40	30	3	5.691400910505714e-133	5.245908914094421e-75
1093	2000	8	10	1	10	3	3.833007227185051e-123	4.4151558446025456e-82
1414	2000	8	1	90	300	30	2.2038665016178843e-184	3.714723710550155e-48
1261	2000	8	1	1	100	10	4.043850387464008e-165	1.553332508030211e-54
1329	2000	8	5	40	10	30	2.808156758063155e-284	3.939763480283072e-33
1101	2000	8	50	40	10	3	1.0581772528442325e-154	7.377358861271417e-60
1413	2000	8	1	40	300	30	1.2185478713457147e-196	1.0512005109379804e-44
1191	2000	8	50	40	300	3	1.541703444734752e-83	1.459442455205887e-120
1480	2000	16	5	90	30	1	1.4195392523259848e-76	9.192358180959678e-130
1621	2000	16	1	1	100	3	4.588785632441713e-76	2.9791606633627377e-131
967	2000	8	5	1	10	1	2.4757190599248864e-68	2.7409757785801855e-151
1533	2000	16	1	40	300	1	3.0598287345801336e-63	9.933882196003654e-175
1471	2000	16	1	1	30	1	1.145703179716758e-61	1.0173821474327004e-188
141	2000	2	50	40	10	3	2.87782535599428e-58	2.2823176591166162e-219
228	2000	2	10	900	300	3	4.237098596246369e-45	0.0
1384	2000	8	1	90	100	30	2.729800416350912e-201	3.164130765382396e-44
1424	2000	8	10	9	300	30	8.171047609190461e-243	7.602401987704997e-38
1167	2000	8	100	40	100	3	5.350140804200638e-124	6.0828741982471764e-83
1094	2000	8	10	9	10	3	1.509219904588272e-138	5.604947206182435e-74
1456	2000	16	10	90	10	1	5.4448681917614194e-96	1.3876142691148939e-109
1582	2000	16	50	90	10	3	4.824721144284339e-160	6.728624327258341e-60
750	2000	4	100	900	10	10	3.631164294726624e-46	0.0
1664	2000	16	10	9	300	3	1.8026538845642447e-72	8.138483198104607e-148
725	2000	4	1	400	10	10	3.0043779806037093e-290	2.1658951377994656e-34
1015	2000	8	100	1	30	1	5.850711271340605e-73	6.588047814969062e-148
545	2000	4	1	400	100	1	4.670895725048387e-77	2.94999811824217e-134
268	2000	2	100	90	10	10	9.245827650958291e-63	1.0129640491670973e-198
1455	2000	16	10	40	10	1	8.163109009096218e-62	3.857673215715071e-211
564	2000	4	50	900	100	1	1.2866068101002252e-47	0.0
1827	2000	16	100	40	10	30	1.7146875998788087e-302	1.661919032777174e-34
1040	2000	8	50	9	100	1	1.2183629619504499e-91	2.4706744091295342e-117
1672	2000	16	50	90	300	3	1.0165360984987228e-137	8.044693851801036e-79
1226	2000	8	100	9	10	10	6.69482884619886e-236	2.8201363652500486e-41
964	2000	8	1	90	10	1	6.826068110930332e-67	4.8014124887699116e-175
1291	2000	8	1	1	300	10	1.0258906697859927e-141	7.271111657915746e-76
1436	2000	8	100	9	300	30	4.668356793569046e-225	3.386079092343241e-43
993	2000	8	1	40	30	1	5.505736437884172e-78	1.555019174724096e-140
1343	2000	8	50	400	10	30	7.580082241264815e-192	2.5415095558678333e-51
1375	2000	8	100	1	30	30	3.157047927187156e-218	2.1544450850379402e-44
1010	2000	8	50	9	30	1	6.618738217882325e-71	1.0265074286289026e-163
1065	2000	8	10	40	300	1	3.092725861620725e-70	2.8786317324605605e-168
1281	2000	8	50	40	100	10	8.835513936592322e-190	2.720993872537273e-52
1009	2000	8	50	1	30	1	1.1662426113507465e-71	1.6600499896412596e-159
1846	2000	16	10	90	30	30	1.4140907818340664e-225	1.5673278044021527e-43
1451	2000	16	5	400	10	1	2.6334691862358265e-71	1.838205147781761e-161
1824	2000	16	50	900	10	30	6.708367580579922e-151	2.613830401355304e-71
1406	2000	8	100	9	100	30	2.6943808662788035e-176	8.549851534296331e-57
1919	2000	16	100	400	300	30	2.18674570682483e-248	2.8407977694584207e-40
1526	2000	16	100	9	100	1	1.8064508133477735e-63	2.4517125929134394e-217
1184	2000	8	10	9	300	3	6.731250612621895e-119	2.9394036517595618e-95
1352	2000	8	1	9	30	30	9.110065445286197e-195	5.4307247282719514e-52
1477	2000	16	5	1	30	1	8.349810280981647e-64	1.356292634681326e-219
1325	2000	8	1	400	10	30	4.0357692708157e-280	1.0440348990061468e-37
1611	2000	16	50	40	30	3	8.929001625304163e-111	1.1021057078918554e-103
973	2000	8	10	1	10	1	9.50422151299415e-84	7.348675179129099e-131
1657	2000	16	5	1	300	3	2.47063579075562e-78	8.236520905171965e-145
1353	2000	8	1	40	30	30	1.3284704307200609e-204	1.796916762343706e-49
1105	2000	8	100	1	10	3	1.585750573210525e-132	4.717094499412274e-86
1206	2000	8	1	900	10	10	3.662634227164257e-223	1.0945150113336442e-45
1108	2000	8	100	90	10	3	1.6630375173976828e-152	1.6426349859928488e-71
1154	2000	8	10	9	100	3	7.268047208684443e-121	9.209217251362448e-96
1263	2000	8	1	40	100	10	3.12243294653465e-213	6.021061227484628e-48
1177	2000	8	5	1	300	3	2.953887137007175e-105	9.452268584254425e-110
1663	2000	16	10	1	300	3	1.2787541574089943e-90	9.706361505417516e-126
1747	2000	16	5	1	100	10	5.472922756137768e-140	1.395236635804138e-82
1111	2000	8	1	1	30	3	2.54324430200125e-143	3.1885483144529747e-79
1555	2000	16	100	1	300	1	2.9132756795515674e-68	1.5553927908941707e-198
1381	2000	8	1	1	100	30	1.299296228853046e-208	5.915676398526614e-50
1405	2000	8	100	1	100	30	4.935833706873969e-256	2.3120333613783666e-42
1822	2000	16	50	90	10	30	1.6250252593455458e-271	2.7360640744145307e-40
1816	2000	16	10	90	10	30	1.1327995691598618e-287	7.773382444334255e-39
1442	2000	16	1	9	10	1	5.702648299573325e-83	1.4546965459785463e-140
1176	2000	8	1	900	300	3	1.0876252900982354e-98	2.9627799362746927e-118
1786	2000	16	10	90	300	10	6.867574436948269e-173	9.707777591679663e-62
976	2000	8	10	90	10	1	1.1512753342740321e-80	3.9799266398761304e-145
1364	2000	8	10	9	30	30	4.7118239610644233e-262	5.0751341188815553e-42
1717	2000	16	5	1	30	10	1.718057012846862e-246	2.0686214002548847e-43
293	2000	2	50	400	30	10	2.8934565349588867e-53	0.0
1803	2000	16	1	40	10	30	4.4509043e-316	3.794232611504125e-37
1351	2000	8	1	1	30	30	3.935098572068338e-229	1.1448453259130325e-46
1557	2000	16	100	40	300	1	3.2978441559505356e-90	1.1136788615193913e-128
1084	2000	8	1	90	10	3	3.0687083159719726e-152	1.6331570256086345e-74
1085	2000	8	1	400	10	3	2.812996709940837e-108	5.841649096030741e-111
1531	2000	16	1	1	300	1	2.524052680541598e-98	3.1223475893232666e-121
1382	2000	8	1	9	100	30	1.1327633771636433e-220	2.6847955643313196e-49
42	2000	2	5	900	30	1	4.673427729406478e-54	0.0
1596	2000	16	1	900	30	3	3.742353386041644e-81	9.420828595385085e-148
1581	2000	16	50	40	10	3	3.430103980061549e-154	6.038571325246042e-75
1304	2000	8	10	9	300	10	1.0128758903701984e-145	1.5646680843925202e-80
1255	2000	8	100	1	30	10	1.5337107708433663e-182	2.1475984292816815e-61
1385	2000	8	1	400	100	30	2.4736920981918686e-250	1.8252896505785278e-44
1235	2000	8	1	400	30	10	1.0904036144487988e-188	1.2066180990319473e-59
1386	2000	8	1	900	100	30	3.585872488531623e-182	5.841597724801043e-62
1475	2000	16	1	400	30	1	7.750378241743251e-75	9.935583171681678e-184
1647	2000	16	100	40	100	3	1.7830370551062054e-88	3.3344059705046276e-138
1703	2000	16	50	400	10	10	2.1045902345777177e-279	4.559840272175495e-41
1333	2000	8	10	1	10	30	0.0	2.102008317992725e-35
979	2000	8	50	1	10	1	2.9984201015437305e-83	2.230079071605647e-148
1750	2000	16	5	90	100	10	8.735143766115041e-247	5.715133776551277e-46
1825	2000	16	100	1	10	30	3.647156882791976e-264	8.021083033068153e-44
1161	2000	8	50	40	100	3	4.7274801023181045e-96	2.0108285913880485e-127
1809	2000	16	5	40	10	30	5.6308432475744336e-232	3.443376306250238e-49
1227	2000	8	100	40	10	10	1.9387886808941013e-212	1.7236852280487154e-53
1400	2000	8	50	9	100	30	6.620275339440869e-199	1.8680042751291972e-57
1720	2000	16	5	90	30	10	9.090524142346463e-202	8.309004066004337e-56
1355	2000	8	1	400	30	30	2.048070731495037e-268	8.052574540785739e-44
1118	2000	8	5	9	30	3	9.55293866385566e-133	1.6167598963942268e-94
353	2000	2	50	400	300	10	8.328738776006664e-57	0.0
1370	2000	8	50	9	30	30	1.6210492075347264e-254	1.240595424403812e-46
1616	2000	16	100	9	30	3	3.2025463740933064e-139	1.7234814163429679e-90
1727	2000	16	10	400	30	10	4.474602096116837e-135	3.301481107541259e-94
1285	2000	8	100	1	100	10	4.18484852621851e-191	2.5386243425156768e-61
1702	2000	16	50	90	10	10	7.447493664448963e-179	1.348809969546618e-68
1608	2000	16	10	900	30	3	8.026552215968638e-58	0.0
1115	2000	8	1	400	30	3	9.704859790182834e-122	1.0760396704678138e-106
1810	2000	16	5	90	10	30	1.3261790975906498e-242	1.0663972950813335e-49
198	2000	2	10	900	100	3	6.2335872381876176e-58	0.0
1497	2000	16	100	40	30	1	7.799055582484135e-76	1.4702596233347594e-202
1597	2000	16	5	1	30	3	8.314934227214595e-171	1.5897447939059036e-72
1249	2000	8	50	1	30	10	3.642551320612519e-171	1.9928075241609025e-72
1294	2000	8	1	90	300	10	2.6040271701373167e-163	2.5430236019740663e-77
1538	2000	16	5	9	300	1	7.954714334995652e-84	2.502142246556425e-158
1269	2000	8	5	40	100	10	1.0787547011981909e-188	1.5793183903877857e-66
1912	2000	16	50	90	300	30	7.785979711672923e-183	2.828253946116749e-69
1454	2000	16	10	9	10	1	1.6813123674776789e-77	6.815168597896421e-195
1215	2000	8	10	40	10	10	2.585747832128523e-305	4.8207781128578535e-43
1323	2000	8	1	40	10	30	6.144103955817997e-259	4.484294180767846e-49
1257	2000	8	100	40	30	10	1.183883912386667e-231	1.249962245391755e-53
1756	2000	16	10	90	100	10	2.479684042354815e-168	4.0289393548515044e-77
1460	2000	16	50	9	10	1	1.0950625676612662e-87	5.413370691531332e-155
1870	2000	16	5	90	100	30	7.0128327455594175e-211	2.5388395327206286e-58
1265	2000	8	1	400	100	10	5.2785179390026235e-205	1.1452293258276299e-60
1220	2000	8	50	9	10	10	1.1274037507803757e-209	9.158420064490589e-60
1830	2000	16	100	900	10	30	5.454055831095093e-206	1.813463851252905e-60
969	2000	8	5	40	10	1	2.6658445315901833e-100	4.924797305595174e-131
1828	2000	16	100	90	10	30	1.1528159919035891e-276	2.1052805613936205e-47
1755	2000	16	10	40	100	10	1.6216670983427264e-154	5.281435094084548e-85
1911	2000	16	50	40	300	30	3.5779796821161595e-231	2.186618673541987e-55
840	2000	4	100	900	300	10	2.2511848328736822e-61	0.0
1250	2000	8	50	9	30	10	1.1782461387565065e-183	7.499578149818409e-72
1346	2000	8	100	9	10	30	6.128882761909957e-272	8.023411332406211e-49
1780	2000	16	5	90	300	10	1.684119036938322e-187	4.660465320443966e-71
1486	2000	16	10	90	30	1	4.6573442831762116e-86	5.0538883690964725e-169
923	2000	4	50	400	100	30	5.596692264569554e-62	0.0
1836	2000	16	1	900	30	30	3.328119707656786e-297	2.0547888335506483e-46
966	2000	8	1	900	10	1	1.5021893262682728e-82	6.83367070846408e-185
1496	2000	16	100	9	30	1	1.1269353045050883e-75	1.1187256679485516e-267
17	2000	2	10	400	10	1	2.9659440971750987e-62	0.0
1116	2000	8	1	900	30	3	1.7228788162299587e-147	1.6088243945896587e-91
1299	2000	8	5	40	300	10	1.0225414303790288e-205	4.104226740021638e-63
1671	2000	16	50	40	300	3	1.689901848329082e-130	7.527759693306715e-108
1654	2000	16	1	90	300	3	6.435665415551275e-192	1.1075413527858195e-70
1655	2000	16	1	400	300	3	7.943451190835283e-139	4.804416091398263e-101
1761	2000	16	50	40	100	10	2.9777617971243814e-159	7.102778423279157e-86
1612	2000	16	50	90	30	3	3.625924240005973e-123	1.0710719905723819e-113
1785	2000	16	10	40	300	10	1.5417588320756932e-195	1.2812903132790498e-70
1274	2000	8	10	9	100	10	1.647115619014245e-201	1.266402858799828e-67
1634	2000	16	10	9	100	3	8.437680200452424e-141	3.568942567695123e-99
1208	2000	8	5	9	10	10	8.147080482439303e-258	8.131755381308463e-54
1749	2000	16	5	40	100	10	2.4197987941552374e-233	8.700274965448669e-58
1537	2000	16	5	1	300	1	1.30507688542747e-84	1.3465970360910992e-187
1327	2000	8	5	1	10	30	3.504770091770305e-296	1.1157119952123793e-48
1676	2000	16	100	9	300	3	1.6762839498520962e-127	1.367127779204545e-112
1646	2000	16	100	9	100	3	6.062732839428352e-140	7.110510539001445e-103
1641	2000	16	50	40	100	3	8.183415729369594e-149	1.3368694333201773e-93
1123	2000	8	10	1	30	3	6.919070130938367e-156	1.0943046090914626e-88
1430	2000	8	50	9	300	30	1.4147567793490488e-214	3.082481865036064e-64
18	2000	2	10	900	10	1	2.122132266413038e-64	0.0
1623	2000	16	1	40	100	3	3.3121685982477873e-122	4.2211448911638475e-118
1203	2000	8	1	40	10	10	7.938490625353779e-257	1.6078758293022354e-55
1232	2000	8	1	9	30	10	1.0587632070735545e-237	9.45055681449854e-59
1490	2000	16	50	9	30	1	1.1497041914287653e-166	4.678256109378316e-85
1779	2000	16	5	40	300	10	6.861566075918462e-191	8.774511302405615e-74
1341	2000	8	50	40	10	30	3.429114622432209e-275	2.747266482924447e-53
1345	2000	8	100	1	10	30	6.552888858343128e-289	5.65088210047358e-51
1081	2000	8	1	1	10	3	8.774419296673571e-163	4.8351042040696395e-87
323	2000	2	50	400	100	10	1.2385214628820987e-65	0.0
1543	2000	16	10	1	300	1	2.7593155675326765e-105	2.0447645901601988e-141
1744	2000	16	1	90	100	10	7.740336700742865e-190	1.528236820933142e-76
1893	2000	16	1	40	300	30	4.000033337558445e-276	6.341361837653306e-54
1483	2000	16	10	1	30	1	3.961794735491279e-89	1.493724520813472e-190
1575	2000	16	10	40	10	3	1.5357537042984595e-135	4.764008266505105e-112
1412	2000	8	1	9	300	30	1.6986081220698424e-242	2.796996755469018e-61
1452	2000	16	5	900	10	1	9.645642636570989e-68	0.0
1699	2000	16	50	1	10	10	0.0	2.973327927421187e-45
1580	2000	16	50	9	10	3	8.853657873310178e-162	1.3069715680203325e-91
1124	2000	8	10	9	30	3	3.646291706560025e-142	2.9901458742867005e-105
1712	2000	16	1	9	30	10	7.405294859950596e-206	4.3338241360598864e-72
1474	2000	16	1	90	30	1	6.316938597574129e-88	1.5586647129790835e-211
1832	2000	16	1	9	30	30	6.513824328139731e-224	1.1842700912527212e-67
1840	2000	16	5	90	30	30	8.516887008978562e-227	6.997501648989206e-67
1804	2000	16	1	90	10	30	9.393956047056264e-218	2.5815762435556987e-70
965	2000	8	1	400	10	1	5.935458585131424e-86	2.2013428702168419e-249
1383	2000	8	1	40	100	30	1.3276450942931541e-242	8.02166604731167e-63
645	2000	4	10	40	30	3	4.176948862922151e-69	0.0
1574	2000	16	10	9	10	3	6.166877820788867e-218	2.4752295557800554e-70
1417	2000	8	5	1	300	30	9.455565333751304e-227	1.1617434159600456e-67
1466	2000	16	100	9	10	1	1.1977521841788597e-87	2.0480658283909747e-240
1394	2000	8	10	9	100	30	2.5922933e-317	3.7808781666351e-52
1882	2000	16	50	90	100	30	8.072284061801814e-222	1.0250524880657938e-69
1724	2000	16	10	9	30	10	3.6504310066588297e-242	3.0004698648495192e-65
1586	2000	16	100	9	10	3	9.193914303278983e-197	2.8605269156649535e-78
1629	2000	16	5	40	100	3	6.432279002365677e-124	1.6734055503452532e-125
1114	2000	8	1	90	30	3	3.2879108827838665e-161	3.533311782295001e-95
1298	2000	8	5	9	300	10	6.465562661774099e-187	3.361564999576115e-83
1453	2000	16	10	1	10	1	6.61865929924489e-71	0.0
1003	2000	8	10	1	30	1	2.160249286966543e-120	6.159556774656681e-130
1275	2000	8	10	40	100	10	6.274699748846417e-180	7.804472577062746e-86
1875	2000	16	10	40	100	30	9.649357217672116e-247	1.373184497937886e-64
1813	2000	16	10	1	10	30	4.283727710962153e-236	9.019284975111002e-68
1358	2000	8	5	9	30	30	0.0	3.31782140847708e-48
1450	2000	16	5	90	10	1	2.8050230906608873e-161	2.244167329864653e-96
1310	2000	8	50	9	300	10	8.970258799565015e-196	4.2032317985454266e-80
1705	2000	16	100	1	10	10	8.573196225464979e-179	2.305483163240632e-86
1521	2000	16	50	40	100	1	3.998460042138175e-125	7.673975421872209e-127
1219	2000	8	50	1	10	10	1.6496622198554988e-266	6.925853925397848e-61
1587	2000	16	100	40	10	3	2.6751564730518935e-106	8.02139828409284e-154
1129	2000	8	50	1	30	3	4.539780370510334e-142	6.6011075978771935e-112
473	2000	2	50	400	300	30	2.6210241194263464e-73	0.0
1838	2000	16	5	9	30	30	0.0	1.1616671413830339e-49
1789	2000	16	50	1	300	10	2.676304991255577e-187	1.631798977484595e-85
383	2000	2	50	400	10	30	9.297589097777888e-74	0.0
1595	2000	16	1	400	30	3	6.866731433715124e-145	6.164840117638166e-111
1492	2000	16	50	90	30	1	1.5697302308193988e-95	3.469079443123141e-204
1695	2000	16	10	40	10	10	1.3903039771262891e-301	1.2050636689153662e-57
1888	2000	16	100	90	100	30	1.0716039780665002e-233	1.7346702224750705e-71
1801	2000	16	1	1	10	30	0.0	4.0032665134681535e-50
1437	2000	8	100	40	300	30	5.838366764847834e-200	9.439835923860194e-82
1279	2000	8	50	1	100	10	2.2472092735720335e-185	3.540624415589647e-87
1189	2000	8	50	1	300	3	1.5028134476515098e-133	6.40349138110198e-125
1917	2000	16	100	40	300	30	4.5784212303746436e-228	4.9848125431462354e-73
1707	2000	16	100	40	10	10	2.744312251693755e-204	1.3058237514699651e-80
1876	2000	16	10	90	100	30	4.7437908780891724e-281	4.029083439339331e-61
1905	2000	16	10	40	300	30	2.6214854003055086e-231	1.6070540913273083e-73
1429	2000	8	50	1	300	30	3.8426293374010744e-294	2.3471307374116942e-60
1626	2000	16	1	900	100	3	8.1999213422619825e-143	6.061242779051654e-115
1693	2000	16	10	1	10	10	4.969299346242292e-281	1.2650937018866304e-61
1054	2000	8	1	90	300	1	1.3051442634197518e-97	1.0077010034152326e-208
1195	2000	8	100	1	300	3	1.5074636759717898e-126	5.490109852308678e-131
1264	2000	8	1	90	100	10	7.032402118350812e-217	3.3331738731433676e-78
1615	2000	16	100	1	30	3	1.091927542110886e-112	5.551137153879619e-156
985	2000	8	100	1	10	1	1.992556888296464e-112	4.567088167932242e-157
1831	2000	16	1	1	30	30	8.896928285516708e-263	1.0832899010701313e-68
961	2000	8	1	1	10	1	5.113338076140526e-104	7.620686040783953e-185
1141	2000	8	1	1	100	3	2.584015551569223e-144	1.585064655809083e-116
1738	2000	16	100	90	30	10	7.2156578682441815e-236	1.1515111356259314e-74
1796	2000	16	100	9	300	10	2.4174001126664138e-250	1.768284974207383e-71
1873	2000	16	10	1	100	30	1.1036480019391933e-264	4.1849613664594077e-69
1445	2000	16	1	400	10	1	1.0609364334123263e-115	1.0715195078301607e-153
1498	2000	16	100	90	30	1	1.0548389919715636e-117	6.388828945022953e-151
1617	2000	16	100	40	30	3	1.9468470437074245e-194	2.165253070289179e-87
1642	2000	16	50	90	100	3	1.6802316810141786e-170	1.1666458084455028e-98
1850	2000	16	50	9	30	30	1.5969481039926346e-227	2.335914817301904e-77
1864	2000	16	1	90	100	30	1.8009274297551994e-286	8.192902783964005e-65
1489	2000	16	50	1	30	1	7.036605791007803e-113	1.4347826344792192e-164
1783	2000	16	10	1	300	10	2.3706567137120208e-214	8.431291019232105e-82
1095	2000	8	10	40	10	3	8.914423507399835e-213	8.490416171005571e-83
1231	2000	8	1	1	30	10	1.510927083830446e-214	4.0099423588973785e-82
1798	2000	16	100	90	300	10	1.8737347419684134e-189	8.558231890523775e-92
1324	2000	8	1	90	10	30	4.305753597904815e-295	1.7715194249123847e-65
1570	2000	16	5	90	10	3	2.0973317301346108e-176	4.058212186197257e-98
1113	2000	8	1	40	30	3	1.6359890779392277e-139	1.3693447057307726e-126
600	2000	4	100	900	300	1	1.561865566473408e-79	0.0
1658	2000	16	5	9	300	3	3.1651544129213264e-201	4.295394459782746e-88
1635	2000	16	10	40	100	3	5.964767854811163e-116	5.164522738210357e-168
1604	2000	16	10	9	30	3	3.7668966437456936e-115	9.452866543991376e-172
1790	2000	16	50	9	300	10	7.690344500010589e-273	1.156040358768968e-71
1681	2000	16	1	1	10	10	2.017007146992751e-260	3.4109812496586025e-74
1896	2000	16	1	900	300	30	3.976867785741814e-279	1.4704464793785205e-70
1795	2000	16	100	1	300	10	5.109309971004722e-197	9.972104952358604e-92
1766	2000	16	100	9	100	10	6.459745466140354e-181	1.8320841519114772e-100
1082	2000	8	1	9	10	3	3.0977513469037624e-170	2.1725601739608358e-106
1845	2000	16	10	40	30	30	6.678533040653455e-286	4.437877235892591e-71
1759	2000	16	50	1	100	10	4.855623522421894e-244	3.8684246355579045e-79
1675	2000	16	100	1	300	3	1.286057232104651e-152	1.8844147500647877e-117
1106	2000	8	100	9	10	3	1.9794712882015015e-150	1.7209758418874398e-121
1640	2000	16	50	9	100	3	4.993944430826695e-152	9.462224388354115e-119
1670	2000	16	50	9	300	3	5.333279218387021e-123	1.4628414383820305e-159
1585	2000	16	100	1	10	3	6.131944476790436e-151	4.5055527607303805e-122
1730	2000	16	50	9	30	10	4.479159470108007e-205	3.007918586393092e-91
1715	2000	16	1	400	30	10	1.3729449582534784e-273	1.0170230816965765e-74
1745	2000	16	1	400	100	10	1.7057802243696017e-207	1.4543854446375639e-90
1861	2000	16	1	1	100	30	3.386397944007122e-297	7.979504053792206e-72
1639	2000	16	50	1	100	3	9.630701886161482e-157	4.363390536891701e-118
1491	2000	16	50	40	30	1	3.5491251591946303e-118	5.907439148456833e-181
1753	2000	16	10	1	100	10	4.508153751372402e-161	1.8448042936408765e-116
1784	2000	16	10	9	300	10	1.2854045110018295e-188	8.460134100649179e-101
1598	2000	16	5	9	30	3	9.94545027199312e-194	1.716622508613487e-98
1201	2000	8	1	1	10	10	9.266441523149088e-264	1.7804729312320844e-79
962	2000	8	1	9	10	1	1.0456665142912506e-132	1.0232782772104092e-150
1866	2000	16	1	900	100	30	0.0	3.228392836028153e-62
1287	2000	8	100	40	100	10	2.8287762298782334e-199	6.63496692535119e-97
1771	2000	16	1	1	300	10	3.5516324032108603e-209	1.79294825549905e-92
1899	2000	16	5	40	300	30	0.0	6.871317048660682e-63
1669	2000	16	50	1	300	3	7.384686638695569e-166	5.2863030246592424e-114
143	2000	2	50	400	10	3	1.6666911428857454e-88	0.0
1214	2000	8	10	9	10	10	1.614439028168389e-281	4.254660490069378e-76
1843	2000	16	10	1	30	30	3.208727519204769e-272	1.671956226399946e-78
1652	2000	16	1	9	300	3	5.096371010603942e-142	6.109445014731073e-135
1204	2000	8	1	90	10	10	7.16721496558694e-277	1.4828388903321915e-77
1665	2000	16	10	40	300	3	1.8533647975367494e-146	1.0172369859697066e-129
1562	2000	16	1	9	10	3	1.1117077610216538e-175	1.4335150727579316e-110
1625	2000	16	1	400	100	3	1.7908560102847725e-186	1.4232974579037632e-105
1777	2000	16	5	1	300	10	1.676354139521112e-213	3.262417056561619e-93
1855	2000	16	100	1	30	30	1.9197504470579084e-275	6.004321798184595e-79
982	2000	8	50	90	10	1	1.1117826329900704e-126	1.2563876834094337e-171
1778	2000	16	5	9	300	10	8.906160581172063e-181	1.2413574981993734e-109
1564	2000	16	1	90	10	3	3.088497429049629e-141	1.8189464620122348e-143
1776	2000	16	1	900	300	10	3.7486544351995235e-206	3.0414923546448253e-98
1315	2000	8	100	1	300	10	2.409768424898872e-205	3.7931628273792e-99
1507	2000	16	5	1	100	1	5.867730836925871e-138	1.8258379726224836e-152
1087	2000	8	5	1	10	3	1.3162183946449112e-192	1.249809808317409e-105
1127	2000	8	10	400	30	3	8.615988665152577e-162	3.3359622842589355e-124
1468	2000	16	100	90	10	1	1.1663136468137119e-128	2.0514473481234184e-178
1741	2000	16	1	1	100	10	9.215783397882316e-240	2.2584778283036393e-89
1472	2000	16	1	9	30	1	2.6266791061739186e-113	2.7897628e-316
1898	2000	16	5	9	300	30	6.707873213926379e-257	4.894586268488421e-87
1503	2000	16	1	40	100	1	3.6034164977088755e-143	2.9307893679413194e-147
1881	2000	16	50	40	100	30	9.939255406621857e-282	6.38889449962842e-83
1568	2000	16	5	9	10	3	3.4168060199689335e-243	1.58279393634785e-92
1716	2000	16	1	900	30	10	7.357085298611402e-218	1.3992474456716236e-100
1243	2000	8	10	1	30	10	1.74496113363065e-266	3.2874406965786837e-88
1806	2000	16	1	900	10	30	1.8063e-320	6.771235218153932e-80
1714	2000	16	1	90	30	10	2.7537260205305223e-247	1.976336823678172e-92
1736	2000	16	100	9	30	10	1.002564826832509e-244	6.208724806646269e-94
1739	2000	16	100	400	30	10	3.6635521643008966e-306	2.9982534245660132e-83
1839	2000	16	5	40	30	30	0.0	1.5163579833665947e-74
1732	2000	16	50	90	30	10	7.5286e-320	3.1227823226545096e-81
1880	2000	16	50	9	100	30	8.503591158876386e-252	2.1199097013286168e-93
1594	2000	16	1	90	30	3	3.716590240491937e-145	4.74764222758361e-154
1099	2000	8	50	1	10	3	1.495295621757893e-155	9.03093263539923e-141
1894	2000	16	1	90	300	30	1.44968753626172e-309	4.405035932377034e-84
1569	2000	16	5	40	10	3	3.846489426970363e-178	2.9333760830187306e-123
1242	2000	8	5	900	30	10	1.9874421646559157e-102	0.0
1835	2000	16	1	400	30	30	2.05977e-318	8.214815452672889e-85
1877	2000	16	10	400	100	30	2.011784392274142e-104	0.0
1867	2000	16	5	1	100	30	2.0344114391588463e-258	1.521538362060162e-95
1802	2000	16	1	9	10	30	0.0	1.8501883081048071e-78
1687	2000	16	5	1	10	10	5.371575455016902e-263	6.200632851383164e-95
1820	2000	16	50	9	10	30	0.0	9.754582146670248e-79
1223	2000	8	50	400	10	10	7.99678765581829e-129	1.0674670517490131e-274
1904	2000	16	10	9	300	30	0.0	2.7769101898564684e-80
1754	2000	16	10	9	100	10	7.1511156496130785e-276	4.0062780752272465e-94
1630	2000	16	5	90	100	3	7.949230482316562e-109	0.0
263	2000	2	50	400	10	10	4.307290077696943e-109	0.0
1495	2000	16	100	1	30	1	5.87369865112319e-136	5.904195922431695e-240
413	2000	2	50	400	30	30	1.5670779708675329e-109	0.0
1698	2000	16	10	900	10	10	1.3470223357461923e-109	0.0
1878	2000	16	10	900	100	30	4.762862480848491e-110	0.0
988	2000	8	100	90	10	1	1.3063952043182033e-148	2.605813369563811e-172
1897	2000	16	5	1	300	30	4.3070663083021663e-287	2.666644621877875e-94
981	2000	8	50	40	10	1	1.4116201218556562e-148	3.949399432627445e-179
1729	2000	16	50	1	30	10	0.0	1.7315833954973732e-83
1746	2000	16	1	900	100	10	5.4938730421129326e-251	8.015878412774304e-104
1599	2000	16	5	40	30	3	3.173602720091127e-242	3.438728235771724e-107
1627	2000	16	5	1	100	3	3.83210402141929e-164	1.391583127258518e-148
1624	2000	16	1	90	100	3	2.1585980981121433e-241	1.969394391221173e-108
1478	2000	16	5	9	30	1	9.750152755721994e-145	4.290301007212258e-196
1865	2000	16	1	400	100	30	0.0	3.57826519723945e-85
1815	2000	16	10	40	10	30	0.0	1.631124115509319e-85
1233	2000	8	1	40	30	10	5.161637467790418e-221	6.219894690082383e-115
1573	2000	16	10	1	10	3	1.72665368813633e-182	1.3426302704059476e-136
1891	2000	16	1	1	300	30	4.50443602698998e-309	5.012811559572662e-97
1694	2000	16	10	9	10	10	1.1556873611575e-310	1.5915067784594607e-96
1609	2000	16	50	1	30	3	7.018254861035682e-174	1.019799416789159e-147
1563	2000	16	1	40	10	3	3.731547926908418e-167	2.0295685844290368e-159
1205	2000	8	1	400	10	10	1.9906688932267627e-302	8.922674555694199e-100
1819	2000	16	50	1	10	30	0.0	6.017733573606244e-89
479	2000	2	100	400	300	30	4.514857938800401e-121	0.0
1706	2000	16	100	9	10	10	7.298620088940675e-284	7.553440061874474e-104
1135	2000	8	100	1	30	3	1.0555743671125096e-169	1.462029620062085e-160
1708	2000	16	100	90	10	10	1.9297795076042677e-298	1.644417500318463e-103
1622	2000	16	1	9	100	3	5.692520790229683e-196	1.1058811491376216e-134
1435	2000	8	100	1	300	30	0.0	5.350970309258046e-93
1566	2000	16	1	900	10	3	1.069689139319889e-263	2.4755031858875073e-112
1603	2000	16	10	1	30	3	2.8704308262338552e-266	7.480914308736084e-112
1645	2000	16	100	1	100	3	2.0165737875690853e-168	9.403908842121052e-173
1090	2000	8	5	90	10	3	6.817283246274986e-124	0.0
1858	2000	16	100	90	30	30	1.56516036876383e-310	6.98913797546417e-105
329	2000	2	100	400	100	10	1.0618279631256774e-127	0.0
986	2000	8	100	9	10	1	4.3849941968543404e-163	6.6404620085228514e-195
77	2000	2	10	400	100	1	1.6194128602189669e-131	0.0
299	2000	2	100	400	30	10	1.3489208573352752e-131	0.0
1591	2000	16	1	1	30	3	1.6405845752919794e-207	1.4869444978027147e-137
1593	2000	16	1	40	30	3	1.1318238668922192e-220	4.211231576364173e-130
1686	2000	16	1	900	10	10	4.060749837125037e-223	1.025785254658939e-129
1485	2000	16	10	40	30	1	1.0486002948485125e-167	2.9997008749479633e-202
1792	2000	16	50	90	300	10	0.0	2.9454783176907425e-99
1476	2000	16	1	900	30	1	2.7985317451190333e-134	0.0
419	2000	2	100	400	30	30	1.6585966947884889e-134	0.0
173	2000	2	50	400	30	3	9.389125432434791e-135	0.0
1683	2000	16	1	40	10	10	0.0	5.586778008015146e-103
1552	2000	16	50	90	300	1	4.56647560604011e-136	0.0
1618	2000	16	100	90	30	3	8.715713168639944e-213	2.4463651785235864e-142
1565	2000	16	1	400	10	3	4.009778661230427e-226	3.657665126706115e-133
1088	2000	8	5	9	10	3	9.281217362983944e-139	0.0
233	2000	2	50	400	300	3	2.318062690994858e-140	0.0
1737	2000	16	100	40	30	10	4.4057193514757775e-212	9.433533934865291e-150
1579	2000	16	50	1	10	3	2.1710961308131942e-190	4.4112365284494847e-181
1576	2000	16	10	90	10	3	8.196542395753803e-169	1.3873796349030544e-283
1567	2000	16	5	1	10	3	0.0	2.765301741117011e-109
1130	2000	8	50	9	30	3	4.020202225258242e-271	7.67561195639984e-127
269	2000	2	100	400	10	10	5.435048812268421e-143	0.0
1685	2000	16	1	400	10	10	2.002976339278747e-203	4.612547911399715e-165
1892	2000	16	1	9	300	30	0.0	3.156579820172661e-110
700	2000	4	5	90	300	3	3.1313752847808954e-143	0.0
1449	2000	16	5	40	10	1	3.0150797146172886e-195	1.937940209589822e-184
1886	2000	16	100	9	100	30	9.54605926351999e-306	3.7400285279695745e-122
1377	2000	8	100	40	30	30	0.0	1.5821513841589022e-111
203	2000	2	50	400	100	3	2.7922768065987453e-146	0.0
1610	2000	16	50	9	30	3	2.395468003755436e-146	0.0
1721	2000	16	5	400	30	10	1.3340744936418594e-149	0.0
59	2000	2	100	400	30	1	1.0975423820174748e-151	0.0
804	2000	4	50	900	100	10	6.619639344030693e-152	0.0
1767	2000	16	100	40	100	10	1.9121716377464e-311	8.060659446148209e-129
389	2000	2	100	400	10	30	1.2880612932992261e-155	0.0
359	2000	2	100	400	300	10	5.279426699773368e-157	0.0
449	2000	2	100	400	100	30	4.635127735573757e-159	0.0
1447	2000	16	5	1	10	1	2.722132733307684e-233	5.22629161530645e-174
625	2000	4	100	1	10	3	0.0	5.781553132498513e-124
1844	2000	16	10	9	30	30	0.0	3.618360197532647e-124
1711	2000	16	1	1	30	10	3.526360680798292e-225	7.917443338891043e-188
1723	2000	16	10	1	30	10	1.7711671e-315	1.4500733809330637e-135
179	2000	2	100	400	30	3	2.7136611419345646e-163	0.0
1387	2000	8	5	1	100	30	0.0	3.579010489172891e-126
1234	2000	8	1	90	30	10	0.0	3.5610290995818575e-126
149	2000	2	100	400	10	3	7.265602375173554e-168	0.0
1444	2000	16	1	90	10	1	3.132484002487789e-297	2.3874217323200695e-148
1446	2000	16	1	900	10	1	2.7602175494614407e-237	7.224838084156871e-199
119	2000	2	100	400	300	1	9.761691994430676e-172	0.0
47	2000	2	10	400	30	1	1.5282700511773056e-173	0.0
239	2000	2	100	400	300	3	1.172060777308759e-175	0.0
113	2000	2	50	400	300	1	3.9236697600246506e-178	0.0
1713	2000	16	1	40	30	10	0.0	6.792024563166401e-136
29	2000	2	100	400	10	1	3.96283439480056e-181	0.0
23	2000	2	50	400	10	1	5.994008543527651e-185	0.0
1376	2000	8	100	9	30	30	0.0	7.582429077250013e-144
48	2000	2	10	900	30	1	1.3270000697137026e-187	0.0
384	2000	2	50	900	10	30	5.236571096650019e-188	0.0
1592	2000	16	1	9	30	3	6.746120951349207e-247	5.747114625363362e-256
1682	2000	16	1	9	10	10	2.5808277301038722e-266	4.025217487598419e-243
209	2000	2	100	400	100	3	1.0153966285421452e-194	0.0
1465	2000	16	100	1	10	1	2.7568711531970793e-278	1.8919023756707406e-206
1441	2000	16	1	1	10	1	0.0	2.8827484860999997e-152
1467	2000	16	100	40	10	1	6.0422488535683206e-269	3.0061366323164236e-249
474	2000	2	50	900	300	30	6.200131712592928e-199	0.0
1901	2000	16	5	400	300	30	3.6344513400145714e-200	0.0
264	2000	2	50	900	10	10	5.183335007750527e-201	0.0
324	2000	2	50	900	100	10	3.456550503237282e-203	0.0
1765	2000	16	100	1	100	10	1.249308505429014e-209	0.0
1735	2000	16	100	1	30	10	0.0	1.2242929840552399e-177
1906	2000	16	10	90	300	30	4.807459915521413e-215	0.0
89	2000	2	100	400	100	1	2.795134359376987e-217	0.0
78	2000	2	10	900	100	1	5.5537405447554035e-220	0.0
53	2000	2	50	400	30	1	4.469124700108896e-222	0.0
1817	2000	16	10	400	10	30	9.535099078199937e-224	0.0
1826	2000	16	100	9	10	30	5.9434e-319	1.0604173955325967e-259
1561	2000	16	1	1	10	3	4.523618445877579e-229	0.0
1183	2000	8	10	1	300	3	0.0	1.3467936072678152e-201
1834	2000	16	1	90	30	30	0.0	2.541784653682563e-202
1853	2000	16	50	400	30	30	5.979499423871612e-237	0.0
294	2000	2	50	900	30	10	2.600719112976228e-237	0.0
1805	2000	16	1	400	10	30	0.0	1.4058731048074657e-232
234	2000	2	50	900	300	3	8.667965965717681e-244	0.0
1808	2000	16	5	9	10	30	0.0	7.855171509988717e-234
444	2000	2	50	900	100	30	3.6107534644342334e-246	0.0
1821	2000	16	50	40	10	30	2.5104763576155684e-248	0.0
1863	2000	16	1	40	100	30	0.0	2.6995260593663894e-250
1857	2000	16	100	40	30	30	0.0	9.315411049327544e-263
270	2000	2	100	900	10	10	7.098785602031771e-262	0.0
354	2000	2	50	900	300	10	5.7191209616092e-262	0.0
1207	2000	8	5	1	10	10	2.0590058842505588e-266	0.0
1731	2000	16	50	40	30	10	0.0	3.7252544576174736e-302
1811	2000	16	5	400	10	30	1.2459318530281212e-267	0.0
360	2000	2	100	900	300	10	5.393460316061459e-268	0.0
108	2000	2	10	900	300	1	4.379784409646645e-270	0.0
1760	2000	16	50	9	100	10	1.7162610716832742e-273	0.0
1837	2000	16	5	1	30	30	5.145077037303809e-274	0.0
414	2000	2	50	900	30	30	4.825324234688025e-275	0.0
1775	2000	16	1	400	300	10	1.0137892925022927e-277	0.0
1656	2000	16	1	900	300	3	1.7771581450123555e-278	0.0
144	2000	2	50	900	10	3	5.268594060443128e-292	0.0
174	2000	2	50	900	30	3	1.1298333595358646e-302	0.0
300	2000	2	100	900	30	10	2.056502494164273e-307	0.0
1684	2000	16	1	90	10	10	2.1345531662956e-310	0.0
83	2000	2	50	400	100	1	7.9489615747657e-311	0.0
450	2000	2	100	900	100	30	1.21361314e-315	0.0
390	2000	2	100	900	10	30	3.14325453e-316	0.0
1851	2000	16	50	40	30	30	1.54643e-319	0.0
1874	2000	16	10	9	100	30	0.0	0.0
1909	2000	16	50	1	300	30	0.0	0.0
1910	2000	16	50	9	300	30	0.0	0.0
1868	2000	16	5	9	100	30	0.0	0.0
1915	2000	16	100	1	300	30	0.0	0.0
1887	2000	16	100	40	100	30	0.0	0.0
1885	2000	16	100	1	100	30	0.0	0.0
1903	2000	16	10	1	300	30	0.0	0.0
1879	2000	16	50	1	100	30	0.0	0.0
1895	2000	16	1	400	300	30	0.0	0.0
1918	2000	16	100	90	300	30	0.0	0.0
616	2000	4	10	90	10	3	0.0	0.0
480	2000	2	100	900	300	30	0.0	0.0
24	2000	2	50	900	10	1	0.0	0.0
1916	2000	16	100	9	300	30	0.0	0.0
1280	2000	8	50	9	100	10	0.0	0.0
1399	2000	8	50	1	100	30	0.0	0.0
1773	2000	16	1	40	300	10	0.0	0.0
1862	2000	16	1	9	100	30	0.0	0.0
1742	2000	16	1	9	100	10	0.0	0.0
84	2000	2	50	900	100	1	0.0	0.0
240	2000	2	100	900	300	3	0.0	0.0
1725	2000	16	10	40	30	10	0.0	0.0
1719	2000	16	5	40	30	10	0.0	0.0
1710	2000	16	100	900	10	10	0.0	0.0
1701	2000	16	50	40	10	10	0.0	0.0
1700	2000	16	50	9	10	10	0.0	0.0
90	2000	2	100	900	100	1	0.0	0.0
1696	2000	16	10	90	10	10	0.0	0.0
1688	2000	16	5	9	10	10	0.0	0.0
210	2000	2	100	900	100	3	0.0	0.0
1668	2000	16	10	900	300	3	0.0	0.0
114	2000	2	50	900	300	1	0.0	0.0
1666	2000	16	10	90	300	3	0.0	0.0
204	2000	2	50	900	100	3	0.0	0.0
120	2000	2	100	900	300	1	0.0	0.0
1651	2000	16	1	1	300	3	0.0	0.0
1197	2000	8	100	40	300	3	0.0	0.0
1644	2000	16	50	900	100	3	0.0	0.0
150	2000	2	100	900	10	3	0.0	0.0
167	2000	2	10	400	30	3	0.0	0.0
180	2000	2	100	900	30	3	0.0	0.0
1743	2000	16	1	40	100	10	0.0	0.0
1266	2000	8	1	900	100	10	0.0	0.0
1748	2000	16	5	9	100	10	0.0	0.0
60	2000	2	100	900	30	1	0.0	0.0
1860	2000	16	100	900	30	30	0.0	0.0
1856	2000	16	100	9	30	30	0.0	0.0
1852	2000	16	50	90	30	30	0.0	0.0
1849	2000	16	50	1	30	30	0.0	0.0
1847	2000	16	10	400	30	30	0.0	0.0
1833	2000	16	1	40	30	30	0.0	0.0
1148	2000	8	5	9	100	3	0.0	0.0
1244	2000	8	10	9	30	10	0.0	0.0
30	2000	2	100	900	10	1	0.0	0.0
1149	2000	8	5	40	100	3	0.0	0.0
1814	2000	16	10	9	10	30	0.0	0.0
420	2000	2	100	900	30	30	0.0	0.0
1807	2000	16	5	1	10	30	0.0	0.0
39	2000	2	5	40	30	1	0.0	0.0
1797	2000	16	100	40	300	10	0.0	0.0
1228	2000	8	100	90	10	10	0.0	0.0
1791	2000	16	50	40	300	10	0.0	0.0
1520	2000	16	50	9	100	1	0.0	0.0
330	2000	2	100	900	100	10	0.0	0.0
1774	2000	16	1	90	300	10	0.0	0.0
1772	2000	16	1	9	300	10	0.0	0.0
54	2000	2	50	900	30	1	0.0	0.0
1768	2000	16	100	90	100	10	0.0	0.0
1762	2000	16	50	90	100	10	0.0	0.0
1350	2000	8	100	900	10	30	0.0	0.0
